# Supplementary material for: Label-free Quantitative Analysis of Changes in Broiler Liver Proteins under Heat Stress using SWATH-MS Technology
Source: Sci Rep. 2015 Oct 13;5:15119. doi: 10.1038/srep15119 (PMC4602270; doi:10.1038/srep15119)
Supplement: Supporting tables [file srep15119-s2.xls]

## Sheet: Supplementary Table1
Supplement Table 1, The description of 4271 identified proteins via DDA strategy in the mixed broiler liver sample
Protein N	Accession	Species	Protein Names	Unused ProtScore	Total ProtScore	Confident Peptides	%Seq Cov - peptides >95% conf
1	F1N8A8	CHICK	Fatty acid synthase	333.16	333.16	455	59.59
2	F1NHT3	CHICK	Spectrin alpha chain, non-erythrocytic 1	205.88	205.88	153	55.95
3	F1NWT0	CHICK	Uncharacterized protein	196.26	196.26	183	61.02
4	F1ND51	CHICK	Uncharacterized protein	153.6	153.6	117	50.06
5	F1NCD4	CHICK	Myosin-9	152.27	152.27	116	47.24
6	F1NW23	CHICK	Uncharacterized protein	139.72	139.72	106	57.28
7	F1P269	CHICK	Uncharacterized protein	137.82	137.82	127	72.69
8	F1NKL4	CHICK	Uncharacterized protein	137.16	137.16	106	33.06
9	Q8JHF6	CHICK	Pyruvate carboxylase	135.25	135.25	165	67.91
10	Q789A6	CHICK	Nonmuscle myosin heavy chain	123.83	147.07	111	48.89
11	F1N8D4	CHICK	Uncharacterized protein	117.93	117.93	77	41.12
12	F1NV02	CHICK	Apolipoprotein B	117.79	117.79	95	26.34
13	E1C2S1	CHICK	Talin-1	110.66	110.66	73	34.91
14	F2Z4L6	CHICK	Serum albumin	108.4	108.4	148	72.39
15	P10587	CHICK	Myosin-11	106.45	126.94	95	42.4
16	F1NMC3	CHICK	Uncharacterized protein	102.23	102.31	79	71.55
17	P60706	CHICK	Actin, cytoplasmic 1	101.66	101.66	188	80.27
18	F1P2F0	CHICK	Collagen alpha-3(VI) chain	99.22	99.22	83	27.13
19	E1C2F9	CHICK	Uncharacterized protein	99.11	99.11	59	41.4
20	P21642	CHICK	Phosphoenolpyruvate carboxykinase [GTP], mitochondrial	98.69	98.69	178	71.92
21	E1C9C4	CHICK	Uncharacterized protein	97.73	97.73	173	78.88
22	A0A547	CHICK	Glycinamide ribonucleotide synthetase-aminoimidazole ribonucleotide synthetase-glycinamide ribonucleotide transformylase	95.86	96.68	83	60.52
23	E1BT93	CHICK	Uncharacterized protein	95.51	95.51	143	77.9
24	E1C1T9	CHICK	Uncharacterized protein	92.41	92.41	68	64.6
25	F1NWB7	CHICK	Endoplasmin	92.27	92.27	95	51.07
26	M9QWS9	CHICK	Microsomal triglyceride transfer protein large subunit	91.28	91.28	101	54.76
27	F1NYB1	CHICK	Uncharacterized protein	89.99	89.99	133	73.71
28	Q90734	CHICK	Alpha-actinin-4	86.32	86.33	73	60.29
29	H9L3L2	CHICK	Coatomer subunit alpha	85.37	85.37	58	52.29
30	F1NGU3	CHICK	Uncharacterized protein	85.24	85.24	57	40.99
31	R4GJS6	CHICK	Uncharacterized protein	85.11	85.11	70	51
32	F1NTV6	CHICK	Uncharacterized protein	81.56	81.56	53	43.99
33	Q90593	CHICK	78 kDa glucose-regulated protein	81.09	81.16	84	55.67
34	F1NJC7	CHICK	Retinal dehydrogenase 1	80.78	87.07	71	72.89
35	F1NJT3	CHICK	Fibronectin	80.75	80.75	67	30.21
36	F1NXF1	CHICK	Uncharacterized protein	80.3	80.3	49	31.02
37	F1P0Y6	CHICK	Malic enzyme	80.3	80.3	83	66.46
38	F1P179	CHICK	Uncharacterized protein	79.63	79.63	54	37.41
39	F1P3F9	CHICK	Glutamate dehydrogenase	78.38	78.38	129	77.42
40	F1NIY2	CHICK	Xanthine dehydrogenase/oxidase	77.98	77.98	50	42.71
41	F1NI22	CHICK	ATP synthase subunit alpha	77.85	77.85	107	65.46
42	Q5ZMU9	CHICK	Uncharacterized protein	76.81	76.81	64	64.02
43	F1NX22	CHICK	Collagen alpha-1(XII) chain	76.66	76.66	58	22.38
44	F1NI29	CHICK	Uncharacterized protein	76.27	76.27	108	60.05
45	P98157	CHICK	Low-density lipoprotein receptor-related protein 1	76.17	76.17	60	16.86
46	H9L340	CHICK	ATP synthase subunit beta	75	75	118	75.81
47	P11501	CHICK	Heat shock protein HSP 90-alpha	74.91	74.91	66	53.98
48	F1NX32	CHICK	Glycine dehydrogenase (decarboxylating), mitochondrial	74.78	74.78	55	44.99
49	Q6KDZ1	CHICK	Basement membrane-specific heparan sulfate proteoglycan core protein	74.61	74.61	65	21.64
50	Q7ZZK3	CHICK	Phosphorylase	73.34	73.34	63	50.64
51	Q5ZL72	CHICK	60 kDa heat shock protein, mitochondrial	73.04	73.04	91	69.81
52	Q8JG64	CHICK	Protein disulfide-isomerase A3	72.96	72.96	59	64.36
53	F1P0K1	CHICK	Uncharacterized protein	71.71	71.8	54	46.64
54	E1BSV1	CHICK	Uncharacterized protein	71.28	71.28	52	58.99
55	F1NEF6	CHICK	Uncharacterized protein	71.2	71.2	61	65.26
56	F1NBJ7	CHICK	Uncharacterized protein	70.92	70.92	48	61.66
57	F1NAK4	CHICK	Uncharacterized protein	69.96	69.96	41	23.46
58	F1NFS0	CHICK	Elongation factor 2	69.83	69.83	56	51.11
59	Q5U785	CHICK	Aminoimidazole-4-carboxamide ribonucleotidetransformylase/IMP cyclohydrolase	69.8	69.8	78	74.54
60	Q5ZMW1	CHICK	Uncharacterized protein	69.49	69.49	64	53.12
61	F1NK40	CHICK	Uncharacterized protein	68.83	68.83	39	35.14
62	F1NY25	CHICK	Cytoplasmic aconitate hydratase	68.51	68.51	54	55.34
63	F1NX83	CHICK	Uncharacterized protein	68.47	68.47	42	35.23
64	Q5F420	CHICK	Uncharacterized protein	68.43	68.43	54	54.94
65	Q5ZKM2	CHICK	Elongation factor 1-alpha	68.36	68.36	78	70.35
66	Q90WF1	CHICK	Filamin	67.38	71.48	44	29.58
67	F1P180	CHICK	Aspartate aminotransferase	67.25	67.25	88	73.52
68	E1BR45	CHICK	Uncharacterized protein	66.27	80.37	52	29.9
69	F1NI80	CHICK	Uncharacterized protein	65.81	65.81	78	78.61
70	E1BZT5	CHICK	Uncharacterized protein	65.7	65.84	45	24.75
71	P00722	ECOLI	Beta-galactosidase	65.67	65.67	60	41.21
72	E1C6A1	CHICK	Uncharacterized protein	65.53	65.53	53	39.13
73	Q6B344	CHICK	Annexin	64.79	64.79	42	58.48
74	Q5ZLW0	CHICK	Uncharacterized protein	64.65	64.65	59	70.19
75	E1C7Y3	CHICK	Uncharacterized protein	64.35	64.35	51	75.43
76	F1NXR6	CHICK	Uncharacterized protein	64.16	64.16	70	74.67
77	E1BSE2	CHICK	Uncharacterized protein	63.75	63.75	53	64.54
78	F1NCZ2	CHICK	Uncharacterized protein	63.14	63.14	43	73.21
79	M1X8W0	CHICK	MRC1L-A	62.96	62.96	41	29.9
80	F6QGI8	CHICK	Uncharacterized protein	62.82	62.82	59	62.44
81	E1C3A9	CHICK	Vigilin	62.73	62.87	43	32.36
82	V9LU50	CHICK	Carboxylesterase	62.69	62.69	55	63.02
83	Q5ZIF4	CHICK	Putative uncharacterized protein	62.12	62.12	48	61.33
84	F1NWP3	CHICK	Heat shock cognate 71 kDa protein	61.81	65.9	83	54.18
85	F1NAC6	CHICK	Uncharacterized protein	61.79	61.89	62	63.18
86	F1P5J5	CHICK	Alanine--tRNA ligase, cytoplasmic	61.16	61.16	42	53.12
87	F1NNX7	CHICK	Uncharacterized protein	60.44	60.44	46	23.29
88	F1NZ78	CHICK	Alpha-enolase	59.75	59.75	90	64.75
89	F1NZ86	CHICK	Stress-70 protein, mitochondrial	59.39	59.39	50	49.04
90	P00356	CHICK	Glyceraldehyde-3-phosphate dehydrogenase	59.25	59.25	143	74.47
91	F1NZE9	CHICK	Cytochrome P450 2H1	58.66	58.66	42	61.51
92	P07341	CHICK	Fructose-bisphosphate aldolase B	58.46	58.46	100	81.04
93	F1N823	CHICK	Uncharacterized protein	58.38	58.38	60	82.5
94	E1C303	CHICK	Uncharacterized protein	58.22	58.22	43	59.85
95	F1NNR1	CHICK	Uncharacterized protein	58.11	58.11	66	64.37
96	F1NXN3	CHICK	Glycine amidinotransferase, mitochondrial	57.93	57.93	97	66.82
97	Q5F3T9	CHICK	UDP-glucose 6-dehydrogenase	57.66	57.66	48	71.05
98	F1N9H3	CHICK	Protein disulfide-isomerase	57.65	57.65	71	64.07
99	E1C6N5	CHICK	Acetyltransferase component of pyruvate dehydrogenase complex	57.38	57.38	59	51.27
100	E1C7F4	CHICK	Uncharacterized protein	57.24	57.24	63	63.79
101	P12003-1	CHICK	Isoform 1 of Vinculin	57.21	57.27	30	35.93
102	Q2UZR2	CHICK	Phosphoglucomutase 1	57.1	57.18	46	59.7
103	E1C0Q5	CHICK	Uncharacterized protein	57	57.34	67	70.55
104	E1BS15	CHICK	Uncharacterized protein	56.73	56.73	48	61.03
105	E1C544	CHICK	Uncharacterized protein	56.41	56.89	40	33.38
106	F1NSS4	CHICK	Non-specific lipid-transfer protein	56.35	56.35	58	66.61
107	Q5ZJ57	CHICK	Uncharacterized protein	55.55	55.55	43	59.62
108	F1NCS6	CHICK	Uncharacterized protein	55.15	58.11	37	53.21
109	Q5ZMM4	CHICK	Catalase	55.1	55.1	59	60
110	E1BQC2	CHICK	Uncharacterized protein	54.83	54.85	42	51.91
111	F1NPJ4	CHICK	Succinate dehydrogenase [ubiquinone] flavoprotein subunit, mitochondrial	54.61	54.61	47	58.35
112	F1NCI1	CHICK	Uncharacterized protein	54.31	54.31	31	35.18
113	F1NNV2	CHICK	Uncharacterized protein	54.3	54.56	46	51.83
114	Q5ZM10	CHICK	Acyl-coenzyme A oxidase	54.25	54.25	41	58.16
115	F1NKS8	CHICK	Uncharacterized protein	54.18	62.65	61	71.82
116	E1BRU7	CHICK	Uncharacterized protein	54.13	54.13	34	36.64
117	Q5F402	CHICK	Coatomer subunit gamma	53.75	53.75	34	48.4
118	F1P455	CHICK	Uncharacterized protein	53.73	53.73	32	40.9
119	F1P582	CHICK	Uncharacterized protein	53.56	53.56	55	73.3
120	P21265	CHICK	Adenylosuccinate lyase	53.47	53.47	38	69.69
121	E1C155	CHICK	Uncharacterized protein	53.39	53.39	51	58.55
122	F1NI43	CHICK	Long-chain-fatty-acid--CoA ligase ACSBG2	53.3	54.1	38	39.82
123	F1NZW1	CHICK	Uncharacterized protein	53.13	53.17	35	38.02
124	Q5F3X4	CHICK	116 kDa U5 small nuclear ribonucleoprotein component	52.89	52.89	30	39.3
125	F1NKR8	CHICK	Major vault protein	52.88	52.9	33	50.65
126	Q5F424	CHICK	Uncharacterized protein	52.12	52.12	36	61.31
127	Q5ZLW8	CHICK	Uncharacterized protein	51.91	51.91	57	73.3
128	Q5F3J8	CHICK	Uncharacterized protein	51.7	51.7	31	46.14
129	Q5ZHU2	CHICK	Uncharacterized protein	51.66	52.08	37	57.31
130	Q5ZMG9	CHICK	Uncharacterized protein	51.39	51.43	37	56.63
131	Q6DV79	CHICK	Signal transducer and activator of transcription 3	51.38	53.15	31	50.58
132	F1NMN7	CHICK	Uncharacterized protein	51.25	53.39	57	47.97
133	E1C866	CHICK	Uncharacterized protein	50.96	50.96	33	37.82
134	P05094-2	CHICK	Isoform 2 of Alpha-actinin-1	50.87	81.04	66	61.15
135	E1C245	CHICK	Uncharacterized protein	50.77	50.78	52	11.92
136	F1NPG2	CHICK	Uncharacterized protein	50.75	50.75	48	62.2
137	E1BQH2	CHICK	Uncharacterized protein	50.66	51.26	31	37.3
138	Q5ZJA7	CHICK	Uncharacterized protein	50.59	50.65	32	35.33
139	Q5ZIA5	CHICK	Coatomer subunit beta	50.52	50.52	28	36.2
140	O42484	CHICK	17-beta-hydroxysteroid dehydrogenase type IV	50.16	50.16	45	45.44
141	F1NU17	CHICK	Phosphoglycerate kinase	50.12	50.12	48	62.59
142	R9PXP8	CHICK	Uncharacterized protein	50.07	50.07	48	65.44
143	F1P587	CHICK	Uncharacterized protein	49.95	50.14	32	23.59
144	F1NY05	CHICK	Hypoxia up-regulated protein 1	49.9	50.01	37	37.31
145	E1BVT3	CHICK	Malate dehydrogenase	49.89	49.89	52	75.67
146	E1BTT4	CHICK	Uncharacterized protein	49.72	49.72	77	65.19
147	E1C0J4	CHICK	Uncharacterized protein	49.6	49.6	28	31.66
148	H9KZK0	CHICK	Uncharacterized protein	49.45	49.47	44	24.54
149	E1BXK3	CHICK	Uncharacterized protein	49.27	49.29	32	47.16
150	Q8AYP9	CHICK	6-phosphofructokinase	48.72	48.72	33	41.43
151	Q6PKI8	CHICK	Phenylalanine hydroxylase	48.7	48.7	36	61.21
152	E1C8Q3	CHICK	Uncharacterized protein	48.44	48.45	32	44.01
153	F1NVJ0	CHICK	Uncharacterized protein	48.25	48.25	39	66.41
154	F1P5S5	CHICK	Uncharacterized protein	48.19	48.19	28	44.31
155	F1NUL9	CHICK	Fibrinogen beta chain	48.03	48.03	34	61.46
156	Q90XD9	CHICK	Transcriptional coactivator p100	47.99	47.99	32	46.5
157	F1P1A5	CHICK	Uncharacterized protein	47.86	47.88	36	57.42
158	F1P2T2	CHICK	NADPH--cytochrome P450 reductase	47.68	47.68	38	51.18
159	Q5ZJ93	CHICK	Uncharacterized protein	47.52	47.52	44	64.5
160	F1NSY1	CHICK	Sodium/potassium-transporting ATPase subunit alpha-1	47.36	47.37	38	36.28
161	F1NZB4	CHICK	Uncharacterized protein	47.35	47.35	26	22.73
162	E1C757	CHICK	Uncharacterized protein	47.29	47.29	30	28.09
163	E1C5V6	CHICK	Acyl-coenzyme A oxidase	47.27	47.27	30	48.15
164	F1NG39	CHICK	Unconventional myosin-Ic	47.08	47.08	23	31.23
165	Q6B842	CHICK	Carnitine palmitoyltransferase I	46.72	47.67	28	38.05
166	F1NP51	CHICK	Lamin-B2	46.64	46.64	29	42
167	Q5F411	CHICK	Uncharacterized protein	46.59	46.59	33	58.04
168	Q5ZJ21	CHICK	Uncharacterized protein	46.53	46.53	29	52.43
169	Q5F426	CHICK	Pyruvate dehydrogenase E1 component subunit alpha	46.49	46.49	44	64.66
170	P02112	CHICK	Hemoglobin subunit beta	46.47	46.47	84	92.52
171	F1P3U1	CHICK	Uncharacterized protein	46.45	46.45	36	43.6
172	E1C016	CHICK	Uncharacterized protein	46.37	46.41	28	37.13
173	F1NVU2	CHICK	Uncharacterized protein	46.27	47.03	27	52.18
174	R4GGS2	CHICK	Uncharacterized protein	46.22	46.22	32	26.68
175	Q6EE31	CHICK	T-complex protein 1 subunit theta	46.18	46.18	31	52.19
176	F1NSS0	CHICK	Uncharacterized protein	46.15	46.47	29	16.74
177	F1P5K6	ADP-ribose	Poly [ADP-ribose] polymerase 1	46.04	46.25	24	28.83
178	O93601	CHICK	Apolipoprotein AIV	45.89	46.19	30	60.38
179	O57579	CHICK	Aminopeptidase N	45.63	45.63	35	34.44
180	R4GJK8	CHICK	Uncharacterized protein	45.6	47.13	29	66.24
181	F1NE33	CHICK	Formimidoyltransferase-cyclodeaminase	45.53	45.53	34	58.04
182	E1BSH9	CHICK	Uncharacterized protein	45.32	45.32	67	66.91
183	P17153	CHICK	Annexin A5	45.25	47.21	36	60.75
184	E1C4W4	CHICK	Uncharacterized protein	45.17	45.17	46	51.49
185	F1NTM7	CHICK	Aspartate aminotransferase	44.79	45.93	31	62.62
186	F1NIJ6	CHICK	Glucose-6-phosphate isomerase	44.78	45.57	50	54.97
187	Q45QT1	CHICK	Soluble epoxide hydrolase	44.77	44.84	28	56.23
188	E1BS67	CHICK	Serine hydroxymethyltransferase	44.66	44.66	49	49.81
189	F1NNI2	CHICK	Lon protease homolog	44.58	44.58	30	40
190	E1C3Y5	CHICK	Protein transport protein Sec23A	44.56	44.58	37	46.93
191	Q6EE32	CHICK	Calreticulin	44.51	44.51	51	60.64
192	F1P4K4	CHICK	Uncharacterized protein	44.45	44.92	32	69.2
193	F1NYK3	CHICK	Uncharacterized protein	44.39	44.39	23	50.49
194	P00337	CHICK	L-lactate dehydrogenase B chain	44.22	44.22	40	81.98
195	Q8QH01	N-oxide-forming	Dimethylaniline monooxygenase [N-oxide-forming]	44.16	44.16	35	58.76
196	E1C3Y2	CHICK	Uncharacterized protein	43.76	43.76	39	70.84
197	E1C8Z0	CHICK	Dolichyl-diphosphooligosaccharide--protein glycosyltransferase subunit 2	43.28	43.28	28	51.66
198	Q5ZK20	CHICK	Protein disulfide-isomerase A4	43.22	43.61	46	44.5
199	F1NEB4	CHICK	Protein transport protein Sec31A	43.06	43.09	27	29.28
200	E1BYQ6	CHICK	Uncharacterized protein	43.05	44.1	29	17.65
201	F1NHL2	CHICK	Uncharacterized protein	43.02	43.08	26	26.53
202	F1P399	CHICK	Isoleucine--tRNA ligase, mitochondrial	42.84	42.84	21	30.6
203	E1C8W4	CHICK	Ubiquitin carboxyl-terminal hydrolase	42.78	42.78	24	38.9
204	Q91348	CHICK	6-phosphofructo-2-kinase/fructose-2,6-bisphosphatase	42.74	42.74	34	58.3
205	E1BTT8	CHICK	L-lactate dehydrogenase	42.71	43.46	46	62.95
206	Q5ZI39	CHICK	Uncharacterized protein	42.51	50.77	36	53.66
207	F1NV49	CHICK	ATP-dependent RNA helicase DDX1	42.47	42.47	24	39.37
208	F1NK38	CHICK	T-complex protein 1 subunit eta	42.4	42.4	33	51.72
209	F1NFY2	CHICK	Uncharacterized protein	42.29	42.29	42	67.62
210	E1C0H5	CHICK	Uncharacterized protein	42.17	47.14	27	37.24
211	E1BUP6	CHICK	Uncharacterized protein	42.08	42.08	33	57.71
212	Q5ZL82	NADP	Isocitrate dehydrogenase [NADP]	42.04	47.76	49	52.21
213	Q8JFP1	CHICK	Eukaryotic initiation factor 4A-II	42.02	42.07	28	58.72
214	E1C0F1	CHICK	Dolichyl-diphosphooligosaccharide--protein glycosyltransferase subunit 1	41.9	41.9	36	49.53
215	F1P0M2	CHICK	Uncharacterized protein	41.89	43.41	29	42.64
216	F1NFF7	CHICK	Uncharacterized protein	41.79	41.79	24	60.32
217	E1BRI3	CHICK	Uncharacterized protein	41.66	41.66	38	55.11
218	E1C2C3	CHICK	Uncharacterized protein	41.57	41.57	23	27.06
219	F1NDP5	CHICK	Sulfurtransferase	41.46	41.46	40	75.51
220	Q5ZMK9	CHICK	Uncharacterized protein	41.35	41.35	34	68.52
221	Q5ZLU4	CHICK	Uncharacterized protein	41.35	41.35	25	38.66
222	Q5ZL53	CHICK	Uncharacterized protein	41.33	41.33	30	36.73
223	F1NHT7	CHICK	Uncharacterized protein	41.22	41.22	26	38.54
224	F1NQC3	CHICK	Glutamine synthetase	40.97	40.98	46	49.88
225	O73665	CHICK	Desmin	40.92	40.93	27	45.98
226	Q5ZJ61	CHICK	Uncharacterized protein	40.9	40.98	21	37.86
227	F1NPR8	CHICK	Uncharacterized protein	40.8	40.8	27	54.59
228	F1P3F1	CHICK	Adenosylhomocysteinase	40.49	40.49	49	43.13
229	Q5F3C0	CHICK	Uncharacterized protein	40.44	40.44	24	32.56
230	R4GF59	CHICK	Uncharacterized protein	40.34	40.41	25	23.52
231	F1NBE3	CHICK	Uncharacterized protein	40.23	40.23	32	62.77
232	F1NED1	CHICK	Uncharacterized protein	40.2	40.2	27	37.57
233	Q5ZL56	CHICK	Uncharacterized protein	40.07	40.07	30	67.79
234	E1BQR8	CHICK	Uncharacterized protein	39.93	39.93	25	45.96
235	E1BY27	CHICK	Uncharacterized protein	39.89	39.89	23	15.52
236	E1BSG5	CHICK	Uncharacterized protein	39.88	39.93	23	17.6
237	Q8AWB8	CHICK	Cohesin complex subunit	39.47	39.64	20	21.77
238	F1NW43	CHICK	Pyruvate kinase	39.41	40.5	21	47.92
239	Q5ZM32	CHICK	Dihydrolipoyl dehydrogenase	39.32	39.32	29	59.25
240	F1NWX6	CHICK	Uncharacterized protein	39.14	39.14	21	33.79
241	F1NGM0	CHICK	Uncharacterized protein	39.14	39.14	26	45.05
242	Q5ZKP8	CHICK	Lysine--tRNA ligase	39.08	39.32	26	48.98
243	Q5ZIY8	CHICK	Uncharacterized protein	39.03	39.03	29	63.38
244	Q5ZMI7	CHICK	Uncharacterized protein	38.94	38.94	22	37.18
245	F1NZ25	CHICK	Eukaryotic translation initiation factor 3 subunit B	38.87	38.87	19	32.48
246	P13648	CHICK	Lamin-A	38.84	38.84	34	36.53
247	F1N8W3	CHICK	Uncharacterized protein	38.83	38.83	21	31.39
248	E1C7S2	CHICK	Uncharacterized protein	38.8	39.13	25	54.24
249	P87362	CHICK	Bleomycin hydrolase	38.78	38.78	26	52.97
250	E1C333	CHICK	Uncharacterized protein	38.77	38.78	31	50.69
251	F1NY82	CHICK	Uncharacterized protein	38.68	42.79	27	26.2
252	E1C003	CHICK	Choline dehydrogenase	38.66	38.66	25	47.14
253	E1BSA7	CHICK	Uncharacterized protein	38.64	38.64	25	25.64
254	F1NTJ5	CHICK	Uncharacterized protein	38.46	40.52	27	24.56
255	F1NFE0	CHICK	Collagen alpha-1(VI) chain	38.46	38.46	38	29.93
256	H9L0A2	CHICK	Uncharacterized protein	38.46	38.46	23	48.64
257	F1NBX1	CHICK	Regucalcin	38.39	38.39	28	57.86
258	E1C7M7	CHICK	Uncharacterized protein	38.33	38.34	27	48.25
259	F1NCR3	CHICK	Cytosolic purine 5'-nucleotidase	38.31	38.31	21	49.56
260	E1BSS3	CHICK	Eukaryotic translation initiation factor 3 subunit A	38.3	39.18	24	19.19
261	Q5ZHS2	CHICK	Uncharacterized protein	38.29	38.29	28	54.25
262	E1BZH9	CHICK	Uncharacterized protein	38.29	38.29	45	68.25
263	E1BY22	CHICK	Uncharacterized protein	38.29	38.29	27	36.5
264	E1BUD8	CHICK	Uncharacterized protein	38.25	38.25	26	26.45
265	F1NB64	CHICK	Uncharacterized protein	38.22	38.23	36	59.03
266	E1C7G8	N-oxide-forming	Dimethylaniline monooxygenase [N-oxide-forming]	38.17	38.22	29	49.34
267	F1NBC2	CHICK	Uncharacterized protein	38.1	38.1	27	62.32
268	F1NII7	CHICK	Uncharacterized protein	38.06	38.06	35	17.05
269	Q5ZLD1	CHICK	Uncharacterized protein	38.05	38.5	50	43.79
270	Q71SG1	CHICK	Collapsin response mediator protein-2B	37.96	39.99	24	51.05
271	F1P1M1	CHICK	Uncharacterized protein	37.91	37.91	39	43.61
272	Q5F4B9	CHICK	Uncharacterized protein	37.87	37.87	30	40.15
273	F1NWH9	CHICK	Uncharacterized protein	37.75	37.75	30	50.47
274	E1C8A2	CHICK	Uncharacterized protein	37.65	37.92	22	48.4
275	R4GL55	CHICK	Uncharacterized protein	37.62	37.62	27	57.93
276	P20136	CHICK	Glutathione S-transferase 2	37.6	37.6	48	73.64
277	F1NBV0	CHICK	Peroxiredoxin-6	37.57	37.57	29	74.11
278	F1P581	CHICK	Uncharacterized protein	37.5	37.5	29	36.87
279	R4GL04	CHICK	Aminoacylase-1	37.4	37.4	25	59.32
280	Q5ZIQ5	CHICK	Uncharacterized protein	37.13	37.13	23	55.68
281	E1C2I9	CHICK	Uncharacterized protein	37.09	37.11	22	25.49
282	Q5ZMK3	CHICK	Uncharacterized protein	36.98	38.52	28	59.68
283	F1NMG8	CHICK	Cytochrome P450	36.83	36.83	22	40.64
284	Q5ZKD7	CHICK	Putative helicase MOV-10	36.72	36.72	19	26.99
285	Q9W744	CHICK	DEAD-box RNA helicase	36.65	37.41	24	36.13
286	Q5ZL80	CHICK	Uncharacterized protein	36.63	36.63	21	35.26
287	F1NR44	CHICK	Uncharacterized protein	36.53	36.53	32	64.78
288	F1NAQ8	CHICK	Uncharacterized protein	36.52	36.55	23	40.05
289	O13265	CHICK	Tissue transglutaminase	36.45	36.45	37	41.8
290	F1NPG7	CHICK	Uncharacterized protein	36.42	36.42	25	15.77
291	Q9I9D1	CHICK	Uncharacterized protein	36.18	36.18	48	58.3
292	E1C3A1	CHICK	Uncharacterized protein	36.08	36.08	22	27.74
293	F1NZ93	CHICK	Uncharacterized protein	36.04	36.9	29	73.27
294	Q5ZJQ6	CHICK	Uncharacterized protein	36.02	36.02	22	42.15
295	E1BY36	CHICK	Uncharacterized protein	36	36	20	37.96
296	Q5ZHR4	CHICK	Uncharacterized protein	35.89	35.89	27	40
297	Q5F418	CHICK	26S proteasome non-ATPase regulatory subunit 1	35.88	35.88	19	30.37
298	F1NQZ9	CHICK	Uncharacterized protein	35.85	36.15	19	48.72
299	F1NCU9	CHICK	Serum paraoxonase/arylesterase 2	35.74	36.12	34	62.71
300	E1BST9	CHICK	Uncharacterized protein	35.69	36.91	25	50.83
301	F1NID6	CHICK	Uncharacterized protein	35.68	35.68	22	51.38
302	F1NQC6	CHICK	Uncharacterized protein	35.65	35.65	21	36.77
303	F1P3I8	CHICK	Amidophosphoribosyltransferase	35.65	35.65	23	45.88
304	P13731	CHICK	Serpin H1	35.6	35.6	29	54.32
305	F1NQ86	CHICK	Acyl-CoA dehydrogenase family member 11	35.54	35.55	22	36.76
306	F1NSE3	CHICK	Uncharacterized protein	35.54	35.54	24	34.71
307	R4GJ94	CHICK	Dynamin-like 120 kDa protein, mitochondrial	35.38	36.02	31	31.22
308	Q5F469	CHICK	Uncharacterized protein	35.32	35.32	19	37.21
309	F1NYI3	CHICK	tRNA-splicing ligase RtcB homolog	35.31	35.31	21	50.3
310	Q0KKP4	CHICK	Lanosterol 14alpha-demethylase	35.3	35.3	23	50.42
311	E1C3T6	CHICK	Uncharacterized protein	35.28	35.28	41	68.03
312	E1BYW3	CHICK	Uncharacterized protein	35.23	35.23	35	77.01
313	Q5ZL51	CHICK	Vacuolar protein sorting-associated protein 35	35.2	36.62	20	31.66
314	Q90WD0	CHICK	Actin-related protein 3	35.13	35.32	19	57.66
315	E1BZ74	CHICK	Uncharacterized protein	34.96	34.96	20	26.96
316	P63247	CHICK	Guanine nucleotide-binding protein subunit beta-2-like 1	34.96	34.96	42	76.97
317	F1NHL4	CHICK	Uncharacterized protein	34.76	34.76	27	44.53
318	Q9W6F5	CHICK	Vitamin-D binding protein	34.75	35.06	28	51.65
319	E1BTI0	CHICK	Uncharacterized protein	34.71	34.73	25	38.16
320	Q58I02	CHICK	Uncharacterized protein	34.61	34.61	22	53.96
321	P02001	CHICK	Hemoglobin subunit alpha-D	34.6	34.86	64	85.82
322	Q8UWC5	CHICK	Nuclear protein matrin 3	34.5	34.5	21	29.27
323	F1NCM5	CHICK	Uncharacterized protein	34.45	34.45	33	73.25
324	Q5F3E6	CHICK	Uncharacterized protein	34.39	34.39	35	44.33
325	F1P064	CHICK	Uncharacterized protein	34.32	34.96	21	23.69
326	Q90WR6	CHICK	Sulfotransferase 1C	34.31	34.31	22	67.75
327	F1NPK5	CHICK	Uncharacterized protein	34.29	34.35	19	34.62
328	F1NI85	CHICK	Uncharacterized protein	34.26	34.26	41	69.66
329	F1NYW8	CHICK	Uncharacterized protein	34.23	34.23	29	53.94
330	Q03669-2	CHICK	Isoform 2 of Sarcoplasmic/endoplasmic reticulum calcium ATPase 2	34.2	34.26	20	22.07
331	E1BSX0	CHICK	Serine--pyruvate aminotransferase	34.18	34.18	27	65.14
332	Q5ZLV5	CHICK	Uncharacterized protein	34.16	34.16	26	53.89
333	P14448-2	CHICK	Isoform 2 of Fibrinogen alpha chain	34.14	34.14	30	57.76
334	F1P0J0	CHICK	Elongation factor G, mitochondrial	34.14	34.14	20	26.96
335	R4GKA6	CHICK	Collagen alpha-2(VI) chain	34.13	34.13	21	23.89
336	F1N9T0	CHICK	Hydroxymethylglutaryl-CoA synthase, cytoplasmic	34.05	35.76	21	53.83
337	F1NPA9	CHICK	Uncharacterized protein	33.98	33.98	24	65.02
338	E1BW56	CHICK	Uncharacterized protein	33.97	33.99	20	17.94
339	F1NVA1	CHICK	Uncharacterized protein	33.9	33.9	24	47.23
340	E1C6S5	CHICK	Uncharacterized protein	33.86	34.18	20	21.55
341	Q5ZHL7	CHICK	Uncharacterized protein	33.67	33.67	22	40.78
342	F1P298	CHICK	Uncharacterized protein	33.64	33.64	24	63.45
343	F1N8F0	CHICK	Uncharacterized protein	33.56	33.56	38	44.26
344	F1NJ08	CHICK	Vimentin	33.54	39.83	24	55
345	H9KZP2	CHICK	Uncharacterized protein	33.53	33.53	26	45.8
346	Q05744	CHICK	Cathepsin D	33.5	33.5	25	56.03
347	F1NSZ4	CHICK	Uncharacterized protein	33.46	33.98	17	47.61
348	F1P360	CHICK	Uncharacterized protein	33.37	33.54	22	43.29
349	E1BV75	CHICK	Uncharacterized protein	33.34	33.34	45	50.6
350	Q5ZJJ6	CHICK	Leukotriene A(4) hydrolase	33.23	33.23	18	40.03
351	F1NJU7	CHICK	Tyrosine--tRNA ligase, cytoplasmic	33.14	33.67	19	39.47
352	E1C8M8	CHICK	Uncharacterized protein	33.06	33.06	22	47.32
353	E1BV44	CHICK	Uncharacterized protein	32.99	32.99	19	28.01
354	E1BT18	CHICK	Uncharacterized protein	32.97	33.14	18	36.7
355	P00940	CHICK	Triosephosphate isomerase	32.96	32.96	34	72.58
356	Q9IAY5	CHICK	Protein syndesmos	32.87	32.93	20	65.92
357	F1NP23	CHICK	Uncharacterized protein	32.87	32.87	21	21.34
358	E1BU27	CHICK	Uncharacterized protein	32.83	32.83	28	63
359	P15771	CHICK	Nucleolin	32.83	32.83	27	25.22
360	Q5ZIZ0	CHICK	6-phosphogluconate dehydrogenase, decarboxylating	32.72	32.72	18	43.06
361	F1NH33	CHICK	Aldehyde dehydrogenase	32.65	35	29	48.57
362	P84172	CHICK	Elongation factor Tu, mitochondrial	32.62	32.62	19	49.15
363	Q90994	CHICK	Alternatively spliced tenascin 190, 200 and 230 kd variants	32.47	32.47	21	17.82
364	Q5ZLG7	CHICK	Uncharacterized protein	32.45	32.45	36	57.05
365	F1NP63	CHICK	Uncharacterized protein	32.35	32.36	21	29.84
366	F1NT20	CHICK	Uncharacterized protein	32.34	32.54	41	73.35
367	Q5ZMF5	CHICK	Putative uncharacterized protein	32.33	32.33	18	29.05
368	Q02391	CHICK	Golgi apparatus protein 1	32.32	32.33	20	23.47
369	E1BZR1	CHICK	Uncharacterized protein	32.29	32.32	18	31.12
370	E1BZ22	CHICK	Uncharacterized protein	32.28	32.28	29	61.46
371	P08250	CHICK	Apolipoprotein A-I	32.26	32.26	23	48.11
372	F1NYM4	CHICK	Uncharacterized protein	32.21	32.21	27	57.59
373	F1NZZ2	CHICK	Uncharacterized protein	32.11	32.42	29	11.56
374	Q5F491	CHICK	Uncharacterized protein	32.09	36.24	21	36.41
375	Q5F3D8	CHICK	Uncharacterized protein	32.06	32.06	27	46.96
376	E1BU99	CHICK	Uncharacterized protein	32	32	23	47.78
377	E1BR10	CHICK	Uncharacterized protein	31.99	31.99	36	63.04
378	F1NSB6	CHICK	Uncharacterized protein	31.94	33.11	19	25.51
379	E1C279	CHICK	Uncharacterized protein	31.88	31.88	20	60.12
380	F1NM78	CHICK	Kynurenine 3-monooxygenase	31.85	31.85	20	42.02
381	F1P4U8	CHICK	Uncharacterized protein	31.78	31.78	21	39.73
382	F1NBW2	CHICK	Uncharacterized protein	31.75	32.47	20	41.17
383	Q8AWB7	CHICK	Structural maintenance of chromosomes protein	31.74	31.74	19	17.91
384	F1NQJ1	CHICK	Uncharacterized protein	31.67	32.7	20	50.3
385	E1BXC2	CHICK	Uncharacterized protein	31.67	31.67	20	55.02
386	F1NKR1	CHICK	Uncharacterized protein	31.44	31.93	18	23.68
387	F1N988	CHICK	Clustered mitochondria protein homolog	31.44	31.75	21	20.69
388	F1NJR5	CHICK	Uncharacterized protein	31.43	38.02	25	19.77
389	F1NYG7	CHICK	Uncharacterized protein	31.43	31.73	26	43.84
390	Q5ZJT4	CHICK	Uncharacterized protein	31.41	31.48	19	44.34
391	E1BST4	CHICK	Uncharacterized protein	31.38	31.38	21	16.32
392	Q5F379	CHICK	Uncharacterized protein	31.36	31.36	19	34.34
393	P84173	CHICK	Prohibitin	31.3	31.3	28	69.85
394	F1NI05	CHICK	Uncharacterized protein	31.08	31.08	17	21.61
395	Q5ZM11	CHICK	Arginine--tRNA ligase, cytoplasmic	31.01	31.03	18	29.35
396	Q9I8D6	CHICK	T-complex protein 1 subunit delta	31	35.3	24	41.79
397	P17785	CHICK	Annexin A2	30.93	30.93	17	54.28
398	D0EKR3	CHICK	Peptidyl-prolyl cis-trans isomerase	30.87	30.87	58	66.67
399	Q6WNG8	CHICK	Heterogeneous nuclear ribonucleoprotein H1-like protein	30.87	30.87	28	38.15
400	F1NNH9	CHICK	Uncharacterized protein	30.84	31.31	20	39.05
401	F1P0I1	CHICK	Uncharacterized protein	30.79	30.8	19	13.78
402	E1BRF0	CHICK	Uncharacterized protein	30.77	32.85	25	56.27
403	E1BRA6	CHICK	Uncharacterized protein	30.76	30.8	17	25.72
404	Q5ZME2	CHICK	Malate dehydrogenase, cytoplasmic	30.74	32.01	33	49.7
405	F1P331	CHICK	Uncharacterized protein	30.73	30.73	37	56.13
406	F1NTK1	CHICK	Phosphoserine aminotransferase	30.65	30.65	25	51.62
407	F1NH05	CHICK	Uncharacterized protein	30.57	30.57	19	17.51
408	Q5ZI00	CHICK	Uncharacterized protein	30.5	30.5	22	51.85
409	F1NQ78	CHICK	Uncharacterized protein	30.49	30.63	19	13.38
410	Q5ZM75	CHICK	Uncharacterized protein	30.49	30.49	21	36.96
411	E1BRR7	CHICK	Uncharacterized protein	30.49	30.49	21	52.28
412	F1NZF7	CHICK	Uncharacterized protein	30.41	30.41	16	19.6
413	E1BS37	CHICK	Uncharacterized protein	30.36	30.36	30	60.2
414	E1BTT7	CHICK	Uncharacterized protein	30.33	30.33	17	26.48
415	F1N8N7	CHICK	Integrin beta	30.3	30.3	22	30.01
416	F1NRI9	CHICK	Uncharacterized protein	30.21	30.21	20	53.36
417	F1N8I0	CHICK	Uncharacterized protein	30.21	30.21	16	39.51
418	Q5ZLT0	CHICK	Exportin-7	30.14	30.14	18	23
419	Q5ZMD0	CHICK	Uncharacterized protein	30.12	30.12	15	43.55
420	Q5ZMN3	CHICK	Prohibitin-2	30.12	30.12	28	58.8
421	E1C8Z8	CHICK	Uncharacterized protein	29.93	29.93	22	39.93
422	F1NMN3	CHICK	Uncharacterized protein	29.88	29.88	19	47.12
423	F1NJV0	CHICK	Uncharacterized protein	29.8	29.8	19	44.27
424	E1C735	CHICK	S-adenosylmethionine synthase	29.77	29.77	21	42.93
425	Q802A0	CHICK	Histidine ammonia-lyase	29.76	29.76	19	40.3
426	E1C0C3	CHICK	Uncharacterized protein	29.75	29.75	18	28.06
427	E1BV34	CHICK	Uncharacterized protein	29.75	29.75	18	28.69
428	E1BYF1	CHICK	Uncharacterized protein	29.7	30.93	18	57.14
429	E1BXS5	CHICK	Uncharacterized protein	29.69	29.69	41	50.89
430	E1BRE5	CHICK	Uncharacterized protein	29.68	29.69	21	17.18
431	H9L385	CHICK	Hemopexin	29.68	29.69	19	62.25
432	Q5ZLR5	CHICK	Cytochrome b-c1 complex subunit Rieske, mitochondrial	29.6	29.6	28	61.03
433	H9KZ88	CHICK	Guanine nucleotide-binding protein G(i) subunit alpha-2	29.57	29.6	21	52.65
434	E1BW06	CHICK	Uncharacterized protein	29.57	29.57	28	42.46
435	F1NLP7	CHICK	Antithrombin-III	29.56	29.56	18	37.75
436	F1NU18	CHICK	Uncharacterized protein	29.55	29.55	17	30.63
437	E1C459	CHICK	Uncharacterized protein	29.31	29.31	20	20.85
438	Q5ZIT7	CHICK	Uncharacterized protein	29.23	29.23	19	42.89
439	F1NX57	CHICK	Uncharacterized protein	29.14	29.14	25	52.24
440	E1BUS3	CHICK	Uncharacterized protein	29.12	29.14	19	11.99
441	F1N9B4	CHICK	Uncharacterized protein	29.11	30.26	19	36.21
442	Q5ZME1	CHICK	Uncharacterized protein	29.1	29.1	20	48.71
443	F1NVE5	CHICK	Uncharacterized protein	29.09	29.09	15	20.11
444	E1BU22	CHICK	Uncharacterized protein	29.05	29.05	20	25.91
445	Q5ZL37	CHICK	Uncharacterized protein	29.04	29.04	20	35.42
446	Q5ZK08	CHICK	Uncharacterized protein	29.01	29.01	16	40.43
447	E1BQG0	CHICK	Uncharacterized protein	29	29	17	14.18
448	F1NK96	CHICK	Uncharacterized protein	28.98	28.98	26	44.52
449	E1BYG4	CHICK	Uncharacterized protein	28.98	28.98	18	41.05
450	F1NR99	CHICK	Uncharacterized protein	28.95	29.81	19	45.54
451	E1C7P4	CHICK	Uncharacterized protein	28.92	28.94	18	19.68
452	Q6EE59	CHICK	Ribosomal protein L4	28.86	28.86	29	46.43
453	E1C8U4	CHICK	Uncharacterized protein	28.83	28.83	15	28.22
454	P50890	CHICK	40S ribosomal protein SA	28.76	28.76	31	62.16
455	Q5ZJ60	CHICK	3-hydroxyisobutyryl-CoA hydrolase, mitochondrial	28.7	29.13	26	60.26
456	U6C3W5	CHICK	EW135	28.69	30.75	26	33.84
457	F1P0C8	CHICK	Uncharacterized protein	28.65	28.65	35	55.84
458	F1NP29	CHICK	Uncharacterized protein	28.57	28.57	21	67.36
459	P08836	CHICK	Farnesyl pyrophosphate synthase	28.56	28.56	18	46.87
460	F1NAY8	CHICK	Uncharacterized protein	28.49	28.49	23	55.47
461	F1NJ69	CHICK	Uncharacterized protein	28.46	29.82	19	25.42
462	E1BZT9	CHICK	Acetyl-coenzyme A synthetase	28.39	28.85	20	42.28
463	F1P0A1	CHICK	Uncharacterized protein	28.39	28.39	18	42.22
464	P53488	CHICK	Actin-related protein 2	28.32	28.79	22	43.15
465	H9KYZ6	CHICK	Uncharacterized protein	28.32	28.32	21	33.24
466	Q5F3Y4	CHICK	Perilipin	28.23	28.23	19	46.4
467	F1P187	CHICK	Gephyrin	28.21	28.21	16	34.41
468	Q9YHD2	CHICK	Nuclear calmodulin-binding protein	28.15	28.19	17	20.48
469	F1NXK4	CHICK	Uncharacterized protein	28.14	28.16	16	37.67
470	E1BYN7	CHICK	Uncharacterized protein	28.13	30.14	26	75.62
471	E1BWX9	CHICK	Uncharacterized protein	27.95	28.77	21	32.95
472	E1BQU4	CHICK	Uncharacterized protein	27.93	27.93	15	22.57
473	H9KZI4	CHICK	Annexin	27.91	32.14	19	56.25
474	F1NW87	CHICK	Uncharacterized protein	27.83	27.83	16	38.33
475	F1NNS1	CHICK	Dolichyl-diphosphooligosaccharide--protein glycosyltransferase 48 kDa subunit	27.83	27.83	22	51.82
476	Q90740	CHICK	Alpha-tropomyosin	27.77	27.78	15	35.69
477	F1NW73	CHICK	Uncharacterized protein	27.71	27.93	16	12.47
478	P80226	CHICK	Fatty acid-binding protein, liver	27.68	27.68	43	83.33
479	Q5F3A9	CHICK	Uncharacterized protein	27.66	27.66	16	27.03
480	Q5ZHR1	CHICK	Uncharacterized protein	27.64	27.64	18	37.8
481	F1N9D8	CHICK	Cathepsin B	27.53	27.53	19	37.65
482	H9L135	CHICK	Uncharacterized protein	27.44	27.44	22	65.68
483	F1NT18	CHICK	Uncharacterized protein	27.42	27.42	14	28.94
484	P07850	CHICK	Sulfite oxidase	27.37	27.37	21	43.57
485	Q5ZK33	CHICK	LETM1 and EF-hand domain-containing protein 1, mitochondrial	27.35	27.35	16	27.26
486	F1NDL4	CHICK	Uncharacterized protein	27.34	29.41	17	19.01
487	Q5ZJ70	CHICK	Uncharacterized protein	27.33	27.33	21	23.81
488	H9KZC8	CHICK	Uncharacterized protein	27.27	27.27	17	55.29
489	O93277	CHICK	WD repeat-containing protein 1	27.25	27.25	15	41.22
490	E1C0T6	CHICK	Uncharacterized protein	27.22	27.22	15	31.91
491	Q5ZKZ5	CHICK	Signal recognition particle subunit SRP72	27.2	27.2	18	29.66
492	Q5ZI49	CHICK	Ribose-phosphate pyrophosphokinase 2	27.14	27.14	25	57.23
493	F1P4H4	CHICK	Uncharacterized protein	27.14	27.14	15	41.55
494	R4GJQ2	CHICK	Uncharacterized protein	27.08	27.44	19	27.59
495	F1NY99	CHICK	Uncharacterized protein	27.05	27.05	14	35.96
496	Q5ZMB8	CHICK	Uncharacterized protein	27.03	27.07	15	37.41
497	O93510	CHICK	Gelsolin	26.91	26.91	17	25.45
498	E1C7T4	CHICK	Uncharacterized protein	26.89	26.89	17	44.92
499	F1P531	CHICK	Uncharacterized protein	26.83	28.43	16	46.8
500	Q5ZMH1	CHICK	Septin-2	26.77	26.77	18	52.15
501	Q85B99	CHICK	Cytochrome c oxidase subunit 2	26.72	26.72	42	54.19
502	F1NQS2	CHICK	Uncharacterized protein	26.71	26.71	31	61.57
503	F1NZ24	CHICK	Uncharacterized protein	26.69	26.69	25	40.78
504	E1C1E9	CHICK	Acyl-coenzyme A oxidase	26.61	26.61	14	29.46
505	E1C6C1	CHICK	Uncharacterized protein	26.6	26.6	20	84.49
506	Q5ZL00	CHICK	ER membrane protein complex subunit 1	26.56	26.56	16	24.92
507	F1NB92	CHICK	Uncharacterized protein	26.52	26.61	15	21.08
508	F1NMA2	CHICK	Uncharacterized protein	26.51	28.53	18	54.82
509	E1C9F5	CHICK	Uncharacterized protein	26.5	26.51	18	22.85
510	F1NU79	CHICK	Uncharacterized protein	26.46	26.46	14	43.93
511	R4GJP6	CHICK	Uncharacterized protein	26.45	26.45	17	42.99
512	E1C043	CHICK	Uncharacterized protein	26.42	26.42	25	60.65
513	F1NF80	CHICK	Uncharacterized protein	26.39	26.39	14	49.39
514	P28337	CHICK	Aminomethyltransferase, mitochondrial	26.37	26.37	17	52.04
515	F1NJ23	CHICK	Laminin subunit beta-1	26.31	26.31	16	13.54
516	F1N9F8	NADP(+)	Alcohol dehydrogenase [NADP(+)]	26.3	26.3	24	63.61
517	F1NGM2	CHICK	Uncharacterized protein	26.28	26.37	15	33.95
518	E1BV78	CHICK	Uncharacterized protein	26.28	26.28	25	42.69
519	Q5ZLN1	CHICK	Phosphoglycerate mutase 1	26.27	26.27	45	71.26
520	F1NU73	CHICK	Uncharacterized protein	26.2	29.54	18	30.27
521	H9KZF8	CHICK	ATP synthase subunit gamma	26.14	26.14	24	55.44
522	W6RT25	CHICK	Multidrug resistance protein 1	26.11	30.73	18	17.78
523	F1NKE8	CHICK	Uncharacterized protein	26.11	26.11	17	57.45
524	E1BRE9	CHICK	Decorin	26.1	26.1	28	48.74
525	F1P2J5	CHICK	Uncharacterized protein	26.09	26.09	26	64.41
526	Q90631	CHICK	Kinectin	26.07	26.66	17	15.47
527	E1BSL7	CHICK	Uncharacterized protein	26.03	26.03	17	39.41
528	F1P5K0	CHICK	Uncharacterized protein	26.02	26.02	26	42.27
529	O57338	CHICK	Sulfotransferase	26	30.04	20	58.01
530	F1NNS8	CHICK	Uncharacterized protein	25.97	26.79	21	55.56
531	Q8QFT4	CHICK	Cytochrome P-450	25.85	28.01	17	43.72
532	F1NRQ6	CHICK	Uncharacterized protein	25.75	25.75	17	36.09
533	Q5ZLP8	CHICK	Insulin-like growth factor 2 mRNA-binding protein 3	25.71	25.93	19	30.48
534	A0FKN5	CHICK	Prestin	25.71	25.71	15	24.53
535	F1P257	CHICK	Uncharacterized protein	25.7	26.04	16	16.32
536	E1BUZ0	CHICK	Uncharacterized protein	25.7	25.7	23	60.98
537	F1N9J3	CHICK	Uncharacterized protein	25.67	25.76	14	26.54
538	Q805F9	CHICK	DNA damage-binding protein 1	25.55	26.24	16	20.96
539	E1BW84	CHICK	Uncharacterized protein	25.54	25.54	14	14.72
540	E1BZE6	CHICK	Uncharacterized protein	25.52	27.55	22	34.02
541	E1C3L7	CHICK	Uncharacterized protein	25.45	25.45	18	28.27
542	E1BWB9	CHICK	Uncharacterized protein	25.44	25.47	15	14.73
543	E1C6T8	CHICK	Eukaryotic translation initiation factor 3 subunit I	25.44	25.44	16	64
544	Q5ZLW1	CHICK	Uncharacterized protein	25.42	25.42	15	25.6
545	Q5ZJX6	CHICK	Uncharacterized protein	25.38	26.31	17	31.05
546	E1BY12	CHICK	Uncharacterized protein	25.37	43.86	25	30.25
547	E1C4J1	CHICK	Uncharacterized protein	25.27	26.48	15	19.61
548	F1N9U8	CHICK	Uncharacterized protein	25.26	25.28	30	70.72
549	E1BWN9	CHICK	Uncharacterized protein	25.26	25.26	13	36.27
550	F1NNN4	CHICK	Uncharacterized protein	25.17	25.17	14	32.94
551	Q90681	CHICK	Cation-independent mannose-6-phosphate receptor	25.14	25.19	17	10.04
552	Q5F3G9	CHICK	Uncharacterized protein	25.05	25.05	22	37.65
553	F1NJ73	CHICK	Uncharacterized protein	25.02	25.02	22	56.97
554	Q5ZHZ0	CHICK	Spliceosome RNA helicase DDX39B	25.02	25.02	18	40.19
555	F1NXH1	CHICK	Uncharacterized protein	25.01	25.01	25	48.28
556	F1NLE4	CHICK	Uncharacterized protein	25	25	15	39.45
557	F1NBC1	CHICK	Uncharacterized protein	24.96	25.04	14	39.86
558	F1NST1	CHICK	Uncharacterized protein	24.91	25.46	13	21.37
559	F1NBF8	CHICK	Uncharacterized protein	24.86	24.86	19	47.39
560	Q5ZLG0	CHICK	Acetoacetyl-CoA synthetase	24.83	24.83	13	25.04
561	Q98UJ8	CHICK	Branched-chain alpha-keto acid dehydrogenase E1-alpha subunit	24.77	24.77	18	44.44
562	Q98TD1	CHICK	PIT 54	24.74	24.74	22	45.11
563	F1ND23	CHICK	Uncharacterized protein	24.6	24.6	19	60.7
564	F1NJD6	CHICK	Uncharacterized protein	24.58	24.58	13	45.33
565	F1NTQ2	CHICK	Uncharacterized protein	24.56	24.56	14	33.81
566	E1C453	CHICK	Heterogeneous nuclear ribonucleoprotein K	24.56	24.56	13	31.92
567	R4GFV6	CHICK	Oxysterol-binding protein	24.52	24.52	15	24.75
568	R4GKF2	CHICK	Uncharacterized protein	24.52	24.52	21	40.82
569	Q5ZLA7	CHICK	Uncharacterized protein	24.52	24.52	12	19.57
570	R4GGG4	CHICK	Uncharacterized protein	24.51	25.41	16	33.82
571	F1P2G4	CHICK	Adenylyl cyclase-associated protein	24.47	24.47	18	34.26
572	F1NY09	CHICK	Uncharacterized protein	24.43	24.43	21	65.51
573	P07630	CHICK	Carbonic anhydrase 2	24.37	24.37	17	58.85
574	F1NIQ9	CHICK	Uncharacterized protein	24.32	24.32	12	36.22
575	F1NPS0	CHICK	Uncharacterized protein	24.3	24.3	17	14.12
576	Q5ZKD8	CHICK	Ubiquitin carboxyl-terminal hydrolase	24.29	24.33	13	18.67
577	O12945	CHICK	Vitronectin	24.29	24.29	16	39.96
578	F1P0H9	CHICK	Collagen alpha-2(I) chain	24.23	24.23	53	34.78
579	F1NF35	CHICK	Uncharacterized protein	24.23	24.23	14	51.42
580	F1NEX5	CHICK	Beta-hexosaminidase	24.16	24.16	13	32.13
581	R4GM10	CHICK	Fructose-bisphosphate aldolase C	24.15	29.8	28	57.69
582	Q5ZL32	CHICK	Uncharacterized protein	24.15	24.15	14	55.08
583	P24367	CHICK	Peptidyl-prolyl cis-trans isomerase B	24.08	24.08	23	56.04
584	Q5F3T3	CHICK	Uncharacterized protein	24.05	25.22	21	47.72
585	F1NS13	CHICK	Uncharacterized protein	24.03	24.61	17	28.07
586	Q5ZMB9	CHICK	Uncharacterized protein	24	24	14	33.74
587	Q5ZLI9	CHICK	Uncharacterized protein	24	24	17	51.35
588	F1N9G6	CHICK	Uncharacterized protein	23.98	23.98	16	75.45
589	E1C6V2	CHICK	Uncharacterized protein	23.98	23.98	20	55.95
590	Q5ZLT2	CHICK	Uncharacterized protein	23.95	23.95	13	41.63
591	Q5ZLR0	CHICK	Uncharacterized protein	23.93	23.93	14	15.57
592	F1NLG5	CHICK	Uncharacterized protein	23.92	23.93	21	44.62
593	F1NBV3	CHICK	Uncharacterized protein	23.92	23.92	15	43.67
594	Q5ZK86	CHICK	Uncharacterized protein	23.81	23.81	13	29.6
595	E1BRU3	CHICK	Uncharacterized protein	23.8	24.36	15	37.36
596	F1P438	CHICK	Uncharacterized protein	23.69	23.69	16	16.67
597	Q5ZM25	CHICK	Obg-like ATPase 1	23.66	23.66	14	45.96
598	E1BUS2	CHICK	Uncharacterized protein	23.65	23.66	16	26.96
599	E1C7L3	CHICK	Uncharacterized protein	23.59	23.59	16	32.67
600	F1NKY1	CHICK	Uncharacterized protein	23.57	23.57	14	47.21
601	F2Z4L5	CHICK	60S ribosomal protein L7a	23.55	23.55	21	38.49
602	R4GKF1	CHICK	Uncharacterized protein	23.53	23.53	14	51.65
603	D5M8S2	CHICK	DJ-1	23.52	23.52	16	67.72
604	Q5F387	CHICK	Uncharacterized protein	23.5	23.53	13	31.54
605	E1C6G9	CHICK	Uncharacterized protein	23.47	23.54	12	15.7
606	F1NNE0	CHICK	Uncharacterized protein	23.47	23.47	12	31.25
607	F1NW88	CHICK	Uncharacterized protein	23.46	23.55	19	8.353
608	R4GLG2	CHICK	Uncharacterized protein	23.42	23.43	18	48.84
609	Q91956	CHICK	Gallus gallus mouse dbpB/YB-1 protein homologue, complete cds, clone CLFEST34	23.42	23.42	17	49.39
610	F1NYT7	CHICK	Uncharacterized protein	23.35	24.58	18	38.93
611	E1BZJ9	CHICK	Uncharacterized protein	23.35	23.35	12	45.63
612	R4GL28	CHICK	Uncharacterized protein	23.32	23.32	15	37.33
613	F1NCC1	CHICK	Uncharacterized protein	23.25	23.25	16	40.27
614	E1BX77	CHICK	Uncharacterized protein	23.17	23.17	12	27.77
615	F1P1V5	CHICK	Uncharacterized protein	23.15	23.44	21	63.45
616	E1C7E1	CHICK	Uncharacterized protein	23.12	23.12	29	68.35
617	F1NSC1	CHICK	Uncharacterized protein	22.99	22.99	21	39.22
618	R9PXN7	CHICK	Hematopoietic prostaglandin D synthase	22.97	22.97	16	54.55
619	E1BQ63	CHICK	Uncharacterized protein	22.95	22.95	22	44.81
620	F1NSP8	CHICK	Uncharacterized protein	22.94	22.95	18	29.21
621	E1BWJ5	CHICK	Ubiquitin carboxyl-terminal hydrolase	22.93	22.93	22	11.91
622	O93532	CHICK	Keratin, type II cytoskeletal cochleal	22.79	26.98	14	30.28
623	H9L0J1	CHICK	Uncharacterized protein	22.79	23.02	15	26.26
624	F1P053	CHICK	DnaJ homolog subfamily C member 3	22.77	25.61	16	35.32
625	F1P277	CHICK	Uncharacterized protein	22.76	22.76	14	37.39
626	Q8UVD9	CHICK	Far upstream element-binding protein 2	22.73	23.01	16	20.94
627	Q5F463	CHICK	Uncharacterized protein	22.69	23.11	15	29.32
628	R4GHH5	CHICK	Uncharacterized protein	22.68	22.68	14	50
629	H9L023	CHICK	Nicalin	22.6	22.63	13	28.65
630	F1N903	CHICK	Uncharacterized protein	22.57	22.57	13	39.33
631	Q5ZLX2	CHICK	Eukaryotic translation initiation factor 2 subunit 1	22.56	22.56	13	46.03
632	F1P494	CHICK	Uncharacterized protein	22.48	22.48	15	26.01
633	Q9I993	CHICK	Beta,beta-carotene 15,15'-monooxygenase	22.44	22.44	12	27.95
634	F1NU71	CHICK	Mitochondrial import inner membrane translocase subunit TIM44	22.42	24.1	16	29.71
635	F1NV99	CHICK	Uncharacterized protein	22.41	22.41	12	33
636	Q7SX63	CHICK	Heat shock protein 70	22.4	45.7	43	43.22
637	Q5ZK81	CHICK	Uncharacterized protein	22.39	24.44	14	48.13
638	O42094	CHICK	Alpha1 integrin	22.38	23.35	16	17.76
639	F1NFV9	CHICK	Uncharacterized protein	22.34	22.34	12	33.48
640	Q5ZHY1	CHICK	Uncharacterized protein	22.29	23.87	14	60.79
641	F1N9C1	CHICK	Uncharacterized protein	22.28	22.92	19	54.05
642	F1N954	CHICK	Proteasome subunit alpha type	22.28	22.28	24	60.92
643	Q9DEQ6	CHICK	Eukaryote initiation factor 2 beta	22.27	22.27	14	40.12
644	F1NAW4	CHICK	Uncharacterized protein	22.25	22.26	12	29.75
645	F1N8P1	CHICK	Neuropilin-1	22.22	22.25	12	18.16
646	Q5ZKX2	CHICK	Uncharacterized protein	22.19	22.19	14	42.42
647	Q5ZMN1	CHICK	Uncharacterized protein	22.18	22.18	18	36.02
648	P14315-2	CHICK	Isoform 2 of F-actin-capping protein subunit beta isoforms 1 and 2	22.18	22.18	16	41.91
649	E1C5Y7	CHICK	Uncharacterized protein	22.12	22.12	13	11.99
650	F1P4C6	CHICK	Uncharacterized protein	22.1	22.1	14	57.89
651	O57484	CHICK	Laminin beta 2-like chain	22.09	22.1	15	10.44
652	Q5ZI35	CHICK	Uncharacterized protein	22.09	22.09	19	54.04
653	P01994	CHICK	Hemoglobin subunit alpha-A	22.08	22.47	45	80.28
654	Q5ZJZ1	CHICK	Uncharacterized protein	22.06	22.06	12	15.27
655	Q98UJ6	CHICK	Branched-chain alpha-keto acid dihydrolipoyl acyltransferase	22.05	22.08	13	32.86
656	E1BXG9	CHICK	Uncharacterized protein	22.04	22.04	15	38.11
657	F1N8Z4	CHICK	Uncharacterized protein	22.03	22.03	15	42.32
658	E1C516	CHICK	Uncharacterized protein	22.03	22.03	13	53.99
659	Q5ZI29	CHICK	Uncharacterized protein	22.02	22.02	17	40.54
660	Q90706	CHICK	CLE7	22.02	22.02	14	54.81
661	F1NIN2	CHICK	Uncharacterized protein	22.01	22.05	12	29.94
662	F1NWG2	CHICK	Uncharacterized protein	22.01	22.01	18	35.64
663	Q5ZHT3	CHICK	Uncharacterized protein	22.01	22.01	19	56.8
664	F1NJJ6	CHICK	Uncharacterized protein	22.01	22.01	15	45.39
665	F1NH84	CHICK	GTP:AMP phosphotransferase AK3, mitochondrial	22	22	14	53.3
666	E1C1L6	CHICK	Ectonucleoside triphosphate diphosphohydrolase 5	21.99	21.99	13	40.19
667	F1NH65	CHICK	Uncharacterized protein	21.97	21.97	11	28.96
668	P0CB50	CHICK	Peroxiredoxin-1	21.95	24.23	28	69.85
669	E1BYD4	CHICK	Uncharacterized protein	21.95	21.95	25	61.19
670	E1BT59	CHICK	Uncharacterized protein	21.94	22.1	13	28.26
671	F1NYQ3	CHICK	Non-lysosomal glucosylceramidase	21.91	21.93	13	27.67
672	H9L011	CHICK	Uncharacterized protein	21.91	21.93	14	35.96
673	Q5ZJV0	CHICK	Uncharacterized protein	21.87	21.87	16	41.85
674	Q5ZI81	CHICK	Uncharacterized protein	21.86	21.86	15	21.74
675	F2Z4K4	CHICK	60S ribosomal protein L5	21.86	21.86	25	36.15
676	Q5ZK70	CHICK	Uncharacterized protein	21.8	21.8	19	39.95
677	F1NGY5	CHICK	Uncharacterized protein	21.78	21.78	12	24.69
678	P02612	CHICK	Myosin regulatory light chain 2, smooth muscle major isoform	21.77	21.77	20	57.56
679	F1NPF0	CHICK	Eukaryotic translation initiation factor 2 subunit 3	21.75	21.75	18	32.42
680	F1NZC0	CHICK	Aldose 1-epimerase	21.75	21.75	23	62.79
681	E1BY32	CHICK	Uncharacterized protein	21.71	27.41	14	36.55
682	F1NT56	CHICK	Uncharacterized protein	21.71	25.87	20	44.3
683	Q5ZMT0	CHICK	14-3-3 protein epsilon	21.62	21.62	24	58.82
684	Q90602	CHICK	Single stranded D box binding factor	21.62	21.62	11	33.44
685	R4GM79	CHICK	Uncharacterized protein	21.61	22.59	11	19.39
686	R4GM61	CHICK	Uncharacterized protein	21.61	21.68	14	42.05
687	F1NQH8	CHICK	Uncharacterized protein	21.55	21.55	15	33.41
688	F1NNP0	CHICK	Uncharacterized protein	21.51	21.69	15	35.32
689	Q5ZJA5	CHICK	Uncharacterized protein	21.5	21.5	13	47.67
690	F1NPA2	CHICK	Uncharacterized protein	21.49	22.03	14	39.49
691	Q5I9D4	CHICK	Galectin	21.43	21.43	11	52.7
692	P00368	CHICK	Glutamate dehydrogenase 1, mitochondrial	21.42	69.51	107	69.98
693	O93327	CHICK	Core histone macro-H2A.1	21.37	21.46	14	44.35
694	E1BSP1	CHICK	Proactivator polypeptide	21.33	21.37	16	27.99
695	F1NT28	CHICK	Uncharacterized protein	21.31	21.31	16	60.46
696	E1C6M9	CHICK	Cadherin-1	21.3	21.33	21	26.38
697	O57535	CHICK	Nucleoside diphosphate kinase	21.29	21.29	16	74.51
698	Q5ZJ29	CHICK	Uncharacterized protein	21.27	21.46	11	36.45
699	P34065	CHICK	Proteasome subunit beta type-5	21.26	21.26	11	52.34
700	E1BTM1	CHICK	Uncharacterized protein	21.26	21.26	15	33.64
701	P35458	CHICK	Dynactin subunit 1	21.25	21.31	12	12.91
702	Q90965	CHICK	Ras-related protein Rab-2A	21.25	21.25	18	63.68
703	Q5ZML3	CHICK	Serine/arginine-rich splicing factor 1	21.17	21.17	13	39.69
704	F1N8H6	CHICK	Heterochromatin protein 1-binding protein 3	21.16	21.17	13	23.79
705	P05122	CHICK	Creatine kinase B-type	21.13	21.13	17	46.72
706	P47826	CHICK	60S acidic ribosomal protein P0	21.12	21.12	18	58.86
707	E1C460	CHICK	Uncharacterized protein	21.05	21.05	13	67.71
708	E1C0I2	CHICK	Uncharacterized protein	21.03	22.13	14	23.32
709	F1P332	CHICK	Uncharacterized protein	21	21.24	11	25.58
710	F1P419	CHICK	Uncharacterized protein	21	21	19	63.48
711	H9KZD2	CHICK	Uncharacterized protein	21	21	15	67.62
712	E1BXD9	CHICK	Uncharacterized protein	20.96	21.01	11	17.18
713	Q5ZKI1	CHICK	Uncharacterized protein	20.96	20.96	12	48.77
714	E1BUB6	CHICK	Uncharacterized protein	20.93	20.93	14	58.85
715	F1NWS6	CHICK	Uncharacterized protein	20.91	20.91	17	42.39
716	F1P1B7	CHICK	Uncharacterized protein	20.88	20.88	12	34.84
717	Q5F3P0	CHICK	Uncharacterized protein	20.84	20.84	15	35.71
718	Q6R748	CHICK	Syntaxin-binding protein 1	20.77	21.29	12	31.14
719	Q5ZHW0	CHICK	Uncharacterized protein	20.71	20.79	13	23.92
720	B3VE14	CHICK	Inter-alpha inhibitor heavy chain 2	20.71	20.74	10	14.56
721	Q5ZJ49	CHICK	Uncharacterized protein	20.7	20.71	10	28.71
722	B3Y932	CHICK	APEX nuclease	20.7	20.7	12	47
723	F1NQB6	CHICK	Unconventional myosin-Va	20.65	20.65	11	7.983
724	E1BQI4	CHICK	Uncharacterized protein	20.64	20.64	14	30.82
725	Q5ZIA4	CHICK	Uncharacterized protein	20.6	20.62	15	26.33
726	F1NJG4	CHICK	Cytochrome P450 CYP2D49	20.51	22.02	11	31.08
727	E1BQQ4	CHICK	Uncharacterized protein	20.49	20.5	12	8.093
728	R4GJK0	CHICK	Uncharacterized protein	20.49	20.49	11	45.08
729	E1C2K6	CHICK	Uncharacterized protein	20.45	20.9	16	15.64
730	P08023	CHICK	Actin, aortic smooth muscle	20.37	50.44	70	73.74
731	E1BVQ3	CHICK	Uncharacterized protein	20.36	20.8	13	9.583
732	P09653	CHICK	Tubulin beta-5 chain	20.34	61.17	68	68.39
733	O93378	CHICK	Signal transducer and activator of transcription	20.32	20.32	10	19.19
734	P15575	CHICK	Band 3 anion transport protein	20.29	20.29	12	17.14
735	F1NEF7	CHICK	Uncharacterized protein	20.28	20.29	18	43.79
736	F1P1E7	CHICK	Hydroxymethylglutaryl-CoA lyase, mitochondrial	20.28	20.28	18	46.39
737	Q5F428	CHICK	Eukaryotic translation initiation factor 3 subunit L	20.25	20.28	12	25.35
738	F1NG68	CHICK	Uncharacterized protein	20.25	20.25	15	47.23
739	E1BUA1	CHICK	Uncharacterized protein	20.23	20.77	14	16.25
740	F1NCU5	CHICK	Uncharacterized protein	20.21	20.21	16	10.95
741	Q5ZL39	CHICK	Serine/threonine-protein phosphatase	20.21	20.21	13	39.94
742	P23668	CHICK	16 kDa beta-galactoside-binding lectin	20.21	20.21	16	76.12
743	Q98UJ7	CHICK	Branched-chain alpha-keto acid dehydrogenase E1-beta subunit	20.14	20.16	14	43.11
744	R4GMC7	CHICK	Uncharacterized protein	20.09	20.09	10	23.59
745	P84169	CHICK	26S proteasome non-ATPase regulatory subunit 13	20.07	20.07	15	38.3
746	Q5ZJI7	CHICK	Uncharacterized protein	20.04	20.04	15	45.68
747	F1NXD7	CHICK	Uncharacterized protein	20.02	21.97	15	20.1
748	P21868	CHICK	Casein kinase II subunit alpha	20.02	20.02	10	37.08
749	F1N876	CHICK	Uncharacterized protein	20.02	20.02	11	44.9
750	A0M8U0	CHICK	Capping protein (Actin filament) muscle Z-line, alpha 2	20.02	20.02	16	51.05
751	E1C6G6	CHICK	Uncharacterized protein	20.01	20.01	12	31.1
752	Q5ZJZ2	CHICK	Uncharacterized protein	20	20	23	27.3
753	F1NK29	CHICK	Na(+)/H(+) exchange regulatory cofactor NHE-RF1	20	20	11	42.64
754	Q5ZIZ5	CHICK	Uncharacterized protein	20	20	13	29.6
755	F1NMJ2	CHICK	Adenylate kinase 4, mitochondrial	20	20	11	52.91
756	E1BRS7	CHICK	Uncharacterized protein	19.98	19.98	11	8.616
757	Q5ZKB9	CHICK	Probable ATP-dependent RNA helicase DDX6	19.98	19.98	10	38.3
758	O93467	CHICK	GTP-binding protein	19.95	19.95	13	53.37
759	F1NZX7	CHICK	Uncharacterized protein	19.88	24.15	12	24.66
760	R4GG92	CHICK	Uncharacterized protein	19.82	19.82	11	52.91
761	R4GL20	CHICK	Uncharacterized protein	19.8	19.8	11	30.22
762	R9PXM7	CHICK	Coatomer subunit delta	19.79	20.35	15	24.75
763	Q5ZMA2	CHICK	Pre-mRNA-processing factor 19	19.79	19.86	10	31.09
764	E3VL98	CHICK	Mx1 protein	19.79	19.82	11	20
765	Q5ZJ50	CHICK	Phosphomannomutase	19.78	19.86	16	53.04
766	F1P2G5	CHICK	Uncharacterized protein	19.75	20.07	26	6.895
767	Q5ZMR5	CHICK	Uncharacterized protein	19.74	19.74	14	54.4
768	A4ZZ65	CHICK	Calpain	19.73	19.82	10	20.28
769	F1NMQ2	CHICK	Uncharacterized protein	19.66	19.66	11	19.23
770	Q90XD2	CHICK	Agmatinase, mitochondrial	19.64	19.64	16	55.59
771	Z4YJB8	CHICK	Destrin	19.59	20.78	16	40.85
772	F1P304	CHICK	Uncharacterized protein	19.57	19.59	27	47.11
773	E1BTY4	CHICK	Sorting nexin	19.57	19.57	11	24.83
774	F1NWQ6	CHICK	Agrin	19.56	19.56	12	8.765
775	Q5ZM94	CHICK	Uncharacterized protein	19.55	19.67	12	61.78
776	E1BT08	CHICK	Uncharacterized protein	19.54	22.85	14	18.46
777	Q5ZIF1	CHICK	Adipocyte plasma membrane-associated protein	19.54	19.54	12	38.31
778	E1BZ19	CHICK	DNA topoisomerase 2	19.52	19.55	11	9.035
779	P70081	CHICK	Histone H4 type VIII	19.5	19.5	16	53.4
780	Q90892	CHICK	Guanylate binding protein	19.49	19.49	11	26.04
781	P17790-2	CHICK	Isoform 2 of Basigin	19.46	19.46	13	41.18
782	F1NYI8	CHICK	Lon protease homolog 2, peroxisomal	19.43	19.62	10	16.9
783	F1NNP6	CHICK	Uncharacterized protein	19.42	19.42	12	45.86
784	F1P3V4	CHICK	Uncharacterized protein	19.41	19.48	10	29.57
785	E1BRY8	CHICK	Uncharacterized protein	19.41	19.46	12	20
786	Q5F390	CHICK	Uncharacterized protein	19.4	19.4	11	22.05
787	F1P5B6	CHICK	Uncharacterized protein	19.4	19.4	10	34.07
788	E1C9H8	CHICK	Uncharacterized protein	19.35	19.36	13	32
789	Q5ZME4	CHICK	Phosphorylase	19.32	32.06	23	25.74
790	E1BXI0	CHICK	Uncharacterized protein	19.25	19.25	11	37.63
791	Q6JLB2	CHICK	Proteasome subunit beta type	19.23	19.23	14	53.59
792	R9PXN6	CHICK	Cochlin	19.2	19.51	13	22.66
793	E1BYN1	CHICK	Uncharacterized protein	19.19	55.01	45	56.01
794	E1BTS5	CHICK	Uncharacterized protein	19.18	19.21	9	22.34
795	E1BSC0	CHICK	Uncharacterized protein	19.17	19.18	12	14.09
796	F1NGX1	CHICK	Integrin alpha-V	19.11	19.12	11	13.44
797	F1NDH2	CHICK	Angiotensinogen	19.09	19.09	11	37.07
798	F1NDN9	CHICK	Keratin, type I cytoskeletal 19	19.08	20.43	12	27.9
799	F1NPQ0	CHICK	Uncharacterized protein	19.06	19.06	13	27.85
800	E1C3D8	CHICK	Phosphoinositide phospholipase C	19.04	19.04	16	22.66
801	F1N9S2	CHICK	Uncharacterized protein	19.04	19.04	30	67.56
802	Q5F3I2	CHICK	Putative uncharacterized protein	19.02	19.02	10	17.76
803	P12275	CHICK	Arylamine N-acetyltransferase, liver isozyme	19.01	19.01	12	40.07
804	O57389	CHICK	CNP2	18.97	18.97	13	31.19
805	Q5ZMN7	CHICK	Uncharacterized protein	18.92	18.92	11	33.41
806	Q5ZLB6	CHICK	Uncharacterized protein	18.9	18.9	14	43.8
807	F1NUM7	CHICK	Uncharacterized protein	18.87	18.87	11	27.91
808	H9KZH2	CHICK	Uncharacterized protein	18.85	18.85	16	41.95
809	Q9PVL6	CHICK	Mitochondrial carrier homolog 2	18.83	18.83	14	37.46
810	H9L016	CHICK	Sulfurtransferase	18.77	20.45	18	53.57
811	F1NMB9	CHICK	Heme-binding protein 1	18.77	19.28	11	66.67
812	O73840	CHICK	Heparin cofactor II	18.77	18.77	12	24.31
813	Q5ZJV5	CHICK	Uncharacterized protein	18.68	18.68	21	50.29
814	F7BWA2	CHICK	Signal transducer and activator of transcription	18.66	18.67	12	20.05
815	Q5F3A5	CHICK	Uncharacterized protein	18.64	18.64	11	22.92
816	Q5ZJ47	CHICK	Uncharacterized protein	18.64	18.64	10	28.33
817	E1C1S1	CHICK	Uncharacterized protein	18.63	18.63	11	21.33
818	E1C2R8	CHICK	Uncharacterized protein	18.6	36.13	23	30.18
819	E1C0F3	CHICK	Uncharacterized protein	18.6	20.03	13	59.42
820	Q5ZKU5	CHICK	Ras-related protein Rab-14	18.59	18.59	14	58.14
821	F1NSQ4	CHICK	Mitochondrial Rho GTPase	18.58	18.58	9	18.12
822	Q4JK63	CHICK	20-hydroxysteroid dehydrogenase	18.56	18.56	13	52.9
823	Q5ZJX9	CHICK	Proteasome subunit alpha type	18.55	18.55	16	53.53
824	E1BUA6	CHICK	Uncharacterized protein	18.53	18.53	11	27.88
825	E1BTI7	CHICK	Uncharacterized protein	18.51	18.51	9	26.77
826	F1NLX2	CHICK	Uncharacterized protein	18.49	20.57	12	38.03
827	F1NF84	CHICK	Uncharacterized protein	18.47	19	14	19.12
828	F1NAM2	CHICK	Lamin-B1	18.44	22.52	11	22.62
829	E1C9H5	CHICK	Uncharacterized protein	18.44	18.44	11	42.76
830	Q5ZK83	CHICK	Uncharacterized protein	18.41	18.41	16	44.57
831	Q5ZHW3	CHICK	Uncharacterized protein	18.37	18.37	13	53.5
832	Q5ZFP5	CHICK	Transporter associated with antigen presentation 1	18.35	18.35	14	28.98
833	Q5ZL33	CHICK	Serine-threonine kinase receptor-associated protein	18.3	18.3	11	42.86
834	O42134	CHICK	Calpain small subunit	18.29	18.29	11	58.88
835	F1NNU3	CHICK	Uncharacterized protein	18.27	18.48	12	33.93
836	F1NNZ9	CHICK	Protein kinase C and casein kinase substrate in neurons protein 2	18.25	18.28	13	24.89
837	E1BU39	CHICK	Uncharacterized protein	18.23	19.37	11	32.47
838	F1P4C1	CHICK	Uncharacterized protein	18.21	18.26	9	41.13
839	F2Z4M0	CHICK	Histone-binding protein RBBP4	18.2	18.84	10	36
840	Q4AEJ1	CHICK	Complement regulatory soluble protein	18.2	18.2	10	17.81
841	E1BXY5	CHICK	Uncharacterized protein	18.17	18.21	13	8.127
842	E1BTV1	CHICK	Uncharacterized protein	18.15	18.15	15	52.46
843	O13268	CHICK	Proteasome subunit alpha type-7	18.1	18.12	10	51
844	Q5ZJ12	CHICK	Uncharacterized protein	18.09	18.09	20	50.35
845	P42558	CHICK	GTP-binding nuclear protein Ran	18.08	18.11	12	45.83
846	Q5ZK10	CHICK	NSFL1 cofactor p47	18.08	18.08	12	29.81
847	Q5ZJ83	CHICK	Uncharacterized protein	18.06	18.06	10	17.66
848	E1BVC4	CHICK	Uncharacterized protein	18.06	18.06	17	55.94
849	F6R1X6	CHICK	Uncharacterized protein	18.02	18.02	10	30.45
850	Q5ZLB3	CHICK	Uncharacterized protein	18	25.71	18	43.21
851	Q8JG30	CHICK	Sulfotransferase family cytosolic 1B member 1	18	20	11	49.66
852	O98232	CHICK	MHC class I B-F heavy chain	18	18	10	45.69
853	F1NS91	CHICK	Uncharacterized protein	18	18	21	61.98
854	Q5ZJD6	CHICK	Uncharacterized protein	18	18	12	71.71
855	E1C4L3	CHICK	Uncharacterized protein	18	18	17	49.25
856	F1P470	CHICK	D-dopachrome decarboxylase	18	18	19	83.9
857	F1NBN8	CHICK	Uncharacterized protein	18	18	9	39.1
858	P02607	CHICK	Myosin light polypeptide 6	18	18	16	65.56
859	Q5ZI60	CHICK	Coronin	17.96	17.99	12	24.47
860	F1NSP7	CHICK	26S protease regulatory subunit 4	17.92	20.08	11	34.6
861	F1NQF4	CHICK	Heme oxygenase 1	17.89	17.89	12	42.23
862	E1BS56	CHICK	Uncharacterized protein	17.85	17.85	9	29.41
863	F1P555	CHICK	Uncharacterized protein	17.83	19.86	11	20.4
864	E1C4M0	CHICK	Uncharacterized protein	17.81	17.81	13	34.62
865	E1BTQ9	CHICK	Uncharacterized protein	17.79	19.54	12	32.82
866	E1C660	CHICK	Uncharacterized protein	17.79	18.06	11	47.12
867	F1NCI6	CHICK	60S ribosomal protein L7	17.75	17.75	17	37.55
868	Q5ZHW8	CHICK	Uncharacterized protein	17.74	17.74	15	58.94
869	E1BYU8	CHICK	Uncharacterized protein	17.72	17.73	14	9.232
870	F1NG33	CHICK	Uncharacterized protein	17.66	17.68	12	35.36
871	Q9YH06	CHICK	High mobility group protein B1	17.63	17.65	18	35.35
872	P19352-2	CHICK	Isoform 2 of Tropomyosin beta chain	17.62	22.47	12	31.69
873	Q9PTG6	CHICK	Dynactin subunit 2	17.62	18.19	9	31.34
874	E1C6X2	CHICK	Uncharacterized protein	17.61	17.62	13	18.33
875	Q5ZL83	CHICK	Uncharacterized protein	17.58	17.59	19	41.69
876	F1NGK9	CHICK	Uncharacterized protein	17.56	17.56	12	30.69
877	Q8UWG6	CHICK	Extracellular signal-regulated kinase 2	17.55	17.56	10	32.07
878	E1BXL5	CHICK	Uncharacterized protein	17.55	17.55	14	36.79
879	F1NA05	CHICK	Uncharacterized protein	17.54	17.54	12	5.384
880	Q5ZLF7	CHICK	Importin subunit alpha	17.49	18.45	11	34.55
881	R4GIW4	CHICK	Uncharacterized protein	17.49	17.49	9	20.56
882	F1NFW2	CHICK	Uncharacterized protein	17.49	17.49	10	48.13
883	F1NNF7	CHICK	Succinate dehydrogenase [ubiquinone] iron-sulfur subunit, mitochondrial	17.45	17.45	18	43.79
884	E1BZF7	CHICK	Uncharacterized protein	17.43	17.43	13	29.78
885	R4GH41	CHICK	Uncharacterized protein	17.41	17.41	9	27.34
886	F1P1W2	CHICK	NADH-cytochrome b5 reductase 2	17.4	17.64	10	36.51
887	E1C9J2	CHICK	Uncharacterized protein	17.4	17.4	11	51.5
888	Q8UWG7	CHICK	60S ribosomal protein L6	17.37	17.37	11	30.54
889	F1P3V8	CHICK	Uncharacterized protein	17.37	17.37	9	24.07
890	E1BRR6	CHICK	Uncharacterized protein	17.36	17.36	13	29.31
891	F1NB38	CHICK	Ethylmalonyl-CoA decarboxylase	17.35	17.35	9	47.99
892	Q5ZK03	CHICK	Protein transport protein Sec23A	17.3	27.83	22	29.2
893	P02552	CHICK	Tubulin alpha-1 chain	17.27	59.46	75	73.3
894	E1BQC5	CHICK	Uncharacterized protein	17.25	17.33	10	9.934
895	F1NFC6	CHICK	Uncharacterized protein	17.23	17.23	15	35.11
896	E1BR36	CHICK	Uncharacterized protein	17.22	17.22	11	35.2
897	E1C4M6	CHICK	Ubiquitin carboxyl-terminal hydrolase	17.21	17.22	9	27.33
898	F1P3S2	CHICK	Uncharacterized protein	17.21	17.21	9	25.93
899	F1P191	CHICK	Poly(ADP-ribose) glycohydrolase ARH3	17.2	17.2	9	32.97
900	Q5ZKN2	CHICK	Membrane-associated progesterone receptor component 1	17.16	17.16	11	57.29
901	F1P3B8	CHICK	Sister chromatid cohesion protein PDS5 homolog B	17.05	17.11	11	11.48
902	P08287	CHICK	Histone H1.11L	17.05	17.05	12	33.78
903	Q02960	CHICK	Macrophage migration inhibitory factor	17	17	39	64.35
904	F1NBA8	CHICK	Uncharacterized protein	16.92	16.96	11	14.16
905	F1NPU2	CHICK	Uncharacterized protein	16.87	18.12	11	48.1
906	Q5ZMA0	CHICK	Uncharacterized protein	16.87	16.87	16	54.7
907	F1NL71	CHICK	Uncharacterized protein	16.84	18.01	11	27.23
908	Q5ZJQ2	CHICK	Phenylalanine--tRNA ligase alpha subunit	16.84	16.84	13	33.41
909	Q5F3D2	CHICK	Uncharacterized protein	16.83	18.87	20	42.69
910	F1NPF3	CHICK	Uncharacterized protein	16.81	16.84	14	45.81
911	F1NQ69	CHICK	Molybdenum cofactor sulfurase	16.8	16.87	10	13.82
912	F1NEQ4	CHICK	Uncharacterized protein	16.79	16.8	11	13.31
913	Q90997	CHICK	Transferrin receptor protein 1	16.72	20	10	16.37
914	E1BR38	CHICK	Argininosuccinate synthase	16.71	16.71	11	33.17
915	E1C6Z5	CHICK	Uncharacterized protein	16.69	16.69	13	5.523
916	Q90633	CHICK	Complement C3	16.64	74.23	65	37.95
917	Q6EE30	CHICK	Eukaryotic translation elongation factor 1	16.62	16.62	11	33.94
918	F1P3P3	CHICK	Uncharacterized protein	16.61	16.95	11	61.27
919	Q5ZKC9	CHICK	14-3-3 protein zeta	16.59	19.58	15	43.27
920	E1BZY3	CHICK	Uncharacterized protein	16.59	16.59	15	66.27
921	Q7T071	CHICK	ARVCF	16.56	16.56	10	14.14
922	Q5ZM36	CHICK	Eukaryotic initiation factor 4A-III	16.55	18.66	15	32.28
923	Q5ZKC1	CHICK	Eukaryotic translation initiation factor 2A	16.53	16.57	11	23.55
924	E1C8I7	CHICK	Uncharacterized protein	16.52	16.52	9	35.05
925	Q5ZIY2	CHICK	Uncharacterized protein	16.44	16.44	12	54.04
926	Q91001	CHICK	Prothrombin	16.41	16.41	8	16.64
927	Q90ZK7	CHICK	Peptidyl-prolyl cis-trans isomerase	16.4	16.4	12	33.48
928	F1NYC4	CHICK	Uncharacterized protein	16.38	66.58	42	24.45
929	O42403	CHICK	Attachment region binding protein	16.38	16.38	10	32.85
930	F1NS48	CHICK	Uncharacterized protein	16.34	22.72	14	27.53
931	F1N834	CHICK	Uncharacterized protein	16.33	17.14	12	36.31
932	F1N8G9	CHICK	Uncharacterized protein	16.31	31.63	19	14.88
933	E1BXD1	CHICK	Uncharacterized protein	16.3	16.3	10	25.2
934	Q92070	CHICK	Integrin beta	16.29	16.42	9	17.23
935	F1N843	CHICK	Tyrosine-protein phosphatase non-receptor type	16.27	16.27	11	21.52
936	E1C163	CHICK	Uncharacterized protein	16.24	17.58	10	20.5
937	Q5ZK94	CHICK	Putative uncharacterized protein	16.24	16.24	10	22.66
938	Q5ZLE6	CHICK	Eukaryotic translation initiation factor 3 subunit H	16.24	16.24	9	27.87
939	Q5F3M8	CHICK	Succinyl-CoA:3-ketoacid-coenzyme A transferase	16.23	16.24	9	26.5
940	F2Z4K7	CHICK	40S ribosomal protein S3a	16.22	16.22	17	39.39
941	F1P451	CHICK	Uncharacterized protein	16.21	16.25	9	21.28
942	Q5ZMC1	CHICK	Uncharacterized protein	16.21	16.23	9	27.14
943	F1NNW2	CHICK	Uncharacterized protein	16.21	16.21	10	35.34
944	Q5ZLG6	CHICK	Annexin	16.17	18.32	10	26.8
945	F1P574	CHICK	Uncharacterized protein	16.16	17.13	13	37.78
946	F1NJF8	CHICK	Alpha-N-acetylgalactosaminidase	16.16	16.18	12	28.47
947	F1NB02	CHICK	40S ribosomal protein S8	16.16	16.16	17	43.27
948	Q5ZJW4	CHICK	Vesicle-trafficking protein SEC22b	16.13	17.77	14	53.95
949	Q5ZMK8	CHICK	Uncharacterized protein	16.11	16.11	10	26.56
950	E1C378	CHICK	Uncharacterized protein	16.11	16.11	11	30.48
951	Q9DGN6	CHICK	Endothelin converting enzyme-1	16.06	16.07	8	18.62
952	Q5ZKH5	CHICK	Uncharacterized protein	16.05	17.71	9	16.35
953	F1NZA1	CHICK	Uncharacterized protein	16.04	16.04	11	19.62
954	F1NBR7	CHICK	Uncharacterized protein	16.04	16.04	9	33.19
955	E1BUZ5	CHICK	Uncharacterized protein	16.03	16.03	15	70.9
956	O73790	CHICK	Heterochromatin-associated protein MENT	16.02	16.05	8	25.12
957	R4GJ67	CHICK	Uncharacterized protein	16.02	16.02	20	39.02
958	D5LPR1	CHICK	Fascin	16.01	16.01	9	26.73
959	E1C006	CHICK	Proteasome subunit alpha type	16	16.01	8	45.3
960	Q5ZKQ2	CHICK	Uncharacterized protein	16	16	15	61.34
961	E1BRT9	CHICK	Uncharacterized protein	16	16	16	72.41
962	F1NEQ6	CHICK	Proteasome subunit alpha type	16	16	12	44.18
963	E1BZS8	CHICK	Uncharacterized protein	15.99	15.99	9	37.72
964	P23614	CHICK	Brain acid soluble protein 1 homolog	15.99	15.99	11	33.2
965	F1NLE7	CHICK	Uncharacterized protein	15.99	15.99	11	39.21
966	F1NPJ8	CHICK	Glutathione peroxidase	15.96	15.96	9	42.08
967	Q5ZMD9	CHICK	Uncharacterized protein	15.94	16.1	9	20.62
968	Q08393	CHICK	Glutathione S-transferase	15.94	15.96	15	44.14
969	F1NH21	CHICK	Hsc70-interacting protein	15.94	15.94	11	32.96
970	E1BQD1	CHICK	Uncharacterized protein	15.92	17.96	10	47.6
971	F1NSU6	CHICK	Uncharacterized protein	15.91	15.91	8	30.16
972	R4GJL1	CHICK	Uncharacterized protein	15.89	15.89	14	45.2
973	R4GKG6	CHICK	Uncharacterized protein	15.89	15.89	8	35.09
974	E1BQN9	CHICK	Uncharacterized protein	15.86	16.46	13	39.37
975	F1P4R1	CHICK	Uncharacterized protein	15.84	21.49	12	42.46
976	P19966	CHICK	Transgelin	15.84	15.84	9	46.5
977	E1C123	CHICK	Uncharacterized protein	15.83	15.87	9	34.71
978	Q9PSW9	CHICK	Histone H2B 8	15.8	15.8	47	41.27
979	Q5ZKG5	CHICK	Low molecular weight phosphotyrosine protein phosphatase	15.8	15.8	9	58.23
980	E1C1Y0	CHICK	Uncharacterized protein	15.77	15.8	9	31.34
981	Q5F397	CHICK	Uncharacterized protein	15.77	15.77	10	30.23
982	E1C4Q3	CHICK	Uncharacterized protein	15.75	16.04	8	16.25
983	F1NGY4	CHICK	Uncharacterized protein	15.74	15.8	9	39.02
984	Q5ZK55	CHICK	Apolipoprotein O-like	15.74	15.74	12	34.56
985	R4GH86	CHICK	Glutathione peroxidase	15.72	15.72	11	78.57
986	E1C1T1	CHICK	Uncharacterized protein	15.72	15.72	9	43.08
987	E1BW57	CHICK	Uncharacterized protein	15.72	15.72	15	49.45
988	F1NV82	CHICK	Fibronectin type-III domain-containing protein 3a	15.69	15.69	10	10.85
989	F1P2G2	CHICK	Uncharacterized protein	15.66	15.84	9	13.61
990	F1P0P3	CHICK	Uncharacterized protein	15.64	15.64	12	42.9
991	F1N9J1	CHICK	Uncharacterized protein	15.64	15.64	9	32.83
992	Q5ZIZ6	CHICK	Uncharacterized protein	15.64	15.64	8	32.33
993	F1P337	CHICK	Uncharacterized protein	15.63	15.63	11	21.91
994	P40618	CHICK	High mobility group protein B3	15.6	15.82	15	34.65
995	E1BTF5	CHICK	Uncharacterized protein	15.6	15.6	9	22.1
996	Q08392	CHICK	Glutathione S-transferase	15.59	17.67	16	52.49
997	P08267	CHICK	Ferritin heavy chain	15.57	15.57	16	51.11
998	Q5ZK22	CHICK	Uncharacterized protein	15.56	15.56	9	19.46
999	H9L2J4	CHICK	Uncharacterized protein	15.52	15.52	12	30.1
1000	Q5ZMG7	CHICK	Uncharacterized protein	15.48	15.53	9	27.42
1001	F1NQZ6	CHICK	Uncharacterized protein	15.45	15.45	10	12.6
1002	H9L1A3	CHICK	Uncharacterized protein	15.45	15.45	10	39.51
1003	O57536	CHICK	Nucleoside diphosphate kinase	15.43	15.43	16	61.15
1004	F1NI75	CHICK	Uncharacterized protein	15.41	15.44	17	7.451
1005	Q5F403	CHICK	Uncharacterized protein	15.41	15.44	12	31.28
1006	Q5ZKW1	CHICK	Uncharacterized protein	15.4	15.4	8	26.79
1007	R4GFN4	CHICK	Uncharacterized protein	15.4	15.4	16	61.11
1008	F1NVY5	CHICK	Uncharacterized protein	15.38	15.38	12	28.85
1009	F1P1G4	CHICK	Uncharacterized protein	15.36	17.43	10	50.23
1010	E1C0D8	CHICK	Uncharacterized protein	15.35	17.46	9	16.19
1011	F1NSA8	CHICK	Uncharacterized protein	15.35	15.35	13	54.79
1012	R4GJZ8	CHICK	Uncharacterized protein	15.34	16.2	11	33.44
1013	F1NLJ3	CHICK	Uncharacterized protein	15.33	15.33	8	16.99
1014	Q5ZMA7	CHICK	Uncharacterized protein	15.33	15.33	9	26.44
1015	Q90713	CHICK	Galectin	15.33	15.33	11	30.92
1016	F1P318	CHICK	Uncharacterized protein	15.26	16.4	10	26.93
1017	H9L041	CHICK	Uncharacterized protein	15.26	15.27	9	10.53
1018	E1BRG6	CHICK	Calcium-transporting ATPase	15.2	15.2	8	10.82
1019	E1C6X1	CHICK	Uncharacterized protein	15.19	18.62	15	44.44
1020	F1NY51	CHICK	Uncharacterized protein	15.19	15.19	14	62.17
1021	F1NBS9	CHICK	Uncharacterized protein	15.18	15.88	14	24.61
1022	R4GIK2	CHICK	Uncharacterized protein	15.18	15.18	12	47.98
1023	Q5ZLI8	CHICK	Uncharacterized protein	15.16	15.21	20	16.14
1024	F1NE97	CHICK	Nuclear migration protein nudC	15.16	15.16	9	25.81
1025	F1P339	CHICK	Uncharacterized protein	15.14	15.68	8	9.914
1026	F1NZJ2	CHICK	Uncharacterized protein	15.13	21.77	13	17.78
1027	Q5ZLQ6	CHICK	14-3-3 protein beta/alpha	15.12	19.25	16	45.08
1028	E1C0W9	CHICK	Uncharacterized protein	15.1	15.15	7	15.36
1029	F1P593	CHICK	Heat shock protein beta-1	15.1	15.11	8	49.48
1030	H9L0M5	CHICK	Uncharacterized protein	15.1	15.1	10	26.2
1031	F1NYC9	CHICK	Uncharacterized protein	15.08	15.08	17	66.67
1032	E1BTJ1	CHICK	Glycylpeptide N-tetradecanoyltransferase	15.06	15.06	11	27.91
1033	F1NEI9	CHICK	Uncharacterized protein	15.03	15.05	8	16.85
1034	F1N9U0	CHICK	Uncharacterized protein	15.03	15.03	13	16.15
1035	R4GMF9	CHICK	Uncharacterized protein	15.02	15.02	16	72.32
1036	Q5ZL13	CHICK	Nucleoside diphosphate-linked moiety X motif 19, mitochondrial	15.02	15.02	8	31.48
1037	Q5ZME3	CHICK	Uncharacterized protein	15.01	15.01	9	11.97
1038	F1P4U4	CHICK	Ubiquitin carboxyl-terminal hydrolase	15	15.04	9	11.43
1039	Q5ZLQ7	CHICK	Uncharacterized protein	15	15	9	32.71
1040	F1P0L2	CHICK	Uncharacterized protein	14.99	14.99	9	15.08
1041	Q5ZLY3	CHICK	Uncharacterized protein	14.95	14.97	10	30.97
1042	F1NV50	CHICK	Uncharacterized protein	14.92	14.94	10	5.64
1043	P02457	CHICK	Collagen alpha-1(I) chain	14.92	14.92	46	24.23
1044	F1ND93	CHICK	Uncharacterized protein	14.92	14.92	8	17.59
1045	E1C0L2	CHICK	3-hydroxyanthranilate 3,4-dioxygenase	14.89	14.89	15	43.71
1046	R4GLW2	CHICK	Uncharacterized protein	14.86	14.86	7	19.84
1047	R4GHK2	CHICK	Uncharacterized protein	14.86	14.86	8	49.82
1048	E1C5B1	CHICK	Uncharacterized protein	14.85	14.85	9	14.55
1049	H9KYY4	CHICK	Uncharacterized protein	14.85	14.85	9	22.91
1050	Q800K9	CHICK	Surfeit locus protein 4	14.85	14.85	14	27.51
1051	G1K303	CHICK	Hydroxyacylglutathione hydrolase, mitochondrial	14.82	14.82	9	33.23
1052	R4GL59	CHICK	Uncharacterized protein	14.81	14.81	8	33.09
1053	R4GGZ9	CHICK	Transcription factor BTF3 homolog 4	14.81	14.81	9	37.63
1054	F1NPI6	CHICK	Uncharacterized protein	14.79	14.79	9	13.71
1055	E1C1D1	CHICK	Annexin	14.79	14.79	10	22.66
1056	F1NZH6	CHICK	Uncharacterized protein	14.76	14.76	12	39.53
1057	F1NU90	CHICK	Leucine-rich repeat-containing protein 59	14.74	14.74	9	31.86
1058	F1NHC8	CHICK	Uncharacterized protein	14.71	14.78	8	14.8
1059	F1N9B0	CHICK	Uncharacterized protein	14.7	18.7	20	61.78
1060	R4GIN3	CHICK	Uncharacterized protein	14.7	14.7	8	22.81
1061	E1BZG4	CHICK	Uncharacterized protein	14.66	22.26	18	23.58
1062	F1P0J3	CHICK	Lipase maturation factor 2	14.66	14.67	9	17.56
1063	H9L1C2	CHICK	Transaldolase	14.65	14.66	11	35.91
1064	R4GG14	CHICK	Uncharacterized protein	14.64	14.78	7	23.89
1065	Q98TH5	CHICK	Ribosomal protein S11	14.64	14.64	9	36.08
1066	E1BWS2	CHICK	Uncharacterized protein	14.63	14.63	9	33.76
1067	Q9PWM9	CHICK	Tyrosine-protein kinase	14.59	14.6	8	9.913
1068	H9KZU2	CHICK	Uncharacterized protein	14.59	14.59	10	10.54
1069	F1NKY6	CHICK	Uncharacterized protein	14.58	15.89	9	24.39
1070	E1BYW5	CHICK	Uncharacterized protein	14.54	15.53	8	14.53
1071	Q5ZMT2	CHICK	Uncharacterized protein	14.53	14.53	10	14.01
1072	Q5ZMS8	CHICK	Uncharacterized protein	14.53	14.53	8	54.9
1073	E1C050	CHICK	Eukaryotic translation initiation factor 3 subunit F	14.51	14.51	8	28.31
1074	P84175	CHICK	40S ribosomal protein S12	14.5	14.5	14	59.09
1075	E1BZS2	CHICK	Uncharacterized protein	14.49	20.83	12	33.84
1076	F1NB93	CHICK	Peroxisomal targeting signal 1 receptor	14.48	14.69	8	18.55
1077	E1C8N0	CHICK	Uncharacterized protein	14.47	14.47	9	31.49
1078	F1NVR6	CHICK	Uncharacterized protein	14.43	14.43	9	12.99
1079	Q6EE62	CHICK	Ribosomal protein	14.43	14.43	9	39.13
1080	F1NVW3	CHICK	Uncharacterized protein	14.42	20.83	13	27.49
1081	P21566	CHICK	Cofilin-2	14.41	14.42	10	57.23
1082	H9KZV9	CHICK	Uncharacterized protein	14.41	14.41	9	16.87
1083	F1NQW3	CHICK	Uncharacterized protein	14.4	14.4	8	19.9
1084	Q5ZHU4	CHICK	Uncharacterized protein	14.37	16.57	11	24.6
1085	Q5F3B5	CHICK	Uncharacterized protein	14.37	14.37	8	35.1
1086	Q5ZIM5	CHICK	Methionine aminopeptidase 1	14.37	14.37	9	35.06
1087	Q5ZM56	CHICK	Uncharacterized protein	14.36	14.36	9	33.64
1088	Q5ZMD1	CHICK	14-3-3 protein theta	14.35	18.07	16	46.12
1089	F1P3J5	CHICK	Uncharacterized protein	14.35	14.4	7	26.12
1090	Q9W6H0	CHICK	Mimecan	14.35	14.35	9	30.27
1091	Q5ZIK9	CHICK	Coatomer subunit epsilon	14.33	15.85	15	36.04
1092	F1P0Q8	CHICK	H/ACA ribonucleoprotein complex subunit 4	14.33	14.37	7	20.93
1093	F1P0G1	CHICK	Uncharacterized protein	14.31	14.31	12	13.51
1094	E1C7P7	CHICK	Uncharacterized protein	14.31	14.31	7	27.51
1095	E1BWG7	CHICK	Uncharacterized protein	14.29	14.69	9	27.17
1096	F1NNQ9	CHICK	Uncharacterized protein	14.29	14.29	8	18.77
1097	F1NZY9	CHICK	Uncharacterized protein	14.29	14.29	9	40.86
1098	Q5F3W4	CHICK	Uncharacterized protein	14.28	14.28	8	25.11
1099	E1BZG2	CHICK	Uncharacterized protein	14.27	16.38	9	21.33
1100	R4GLZ5	CHICK	Uncharacterized protein	14.27	14.45	8	20.35
1101	Q5ZL99	CHICK	Uncharacterized protein	14.27	14.27	7	30.43
1102	Q8JIS3	CHICK	D-erythrulose reductase	14.27	14.27	14	36.59
1103	Q5ZJT3	CHICK	Uncharacterized protein	14.26	14.26	8	36.09
1104	F1NYM3	CHICK	Uncharacterized protein	14.22	14.22	13	47.27
1105	D0VX30	CHICK	Cytochrome b-c1 complex subunit 7	14.21	14.21	9	44.55
1106	F1NNT7	CHICK	Uncharacterized protein	14.2	14.23	9	10.1
1107	R4GJT7	CHICK	Uncharacterized protein	14.2	14.2	9	17.06
1108	E1BTA0	CHICK	Uncharacterized protein	14.2	14.2	8	41.6
1109	I3VQH4	CHICK	Interleukin enhancer binding factor 3-like protein	14.18	14.18	10	15.12
1110	Q5ZIL5	CHICK	Methionine aminopeptidase 2	14.16	14.16	9	26.72
1111	F1P2P4	CHICK	ATP-dependent (S)-NAD(P)H-hydrate dehydratase	14.16	14.16	8	35.91
1112	F1P010	CHICK	Uncharacterized protein	14.15	14.15	11	54.76
1113	E1C718	CHICK	Ubiquitin carboxyl-terminal hydrolase	14.14	16.48	9	13.56
1114	P00378	CHICK	Dihydrofolate reductase	14.14	14.14	8	53.97
1115	R4GFJ7	CHICK	Uncharacterized protein	14.13	14.13	9	43.4
1116	Q5ZI56	CHICK	Uncharacterized protein	14.13	14.13	9	43.37
1117	F1P3F2	CHICK	Solute carrier family 2, facilitated glucose transporter member 2	14.13	14.13	9	13.32
1118	P09207	CHICK	Tubulin beta-6 chain	14.12	31.74	45	49.33
1119	Q5ZIL3	CHICK	Uncharacterized protein	14.12	14.12	7	43.5
1120	F1NVD4	CHICK	Adenylosuccinate synthetase	14.09	14.09	7	22.62
1121	R4GFT6	CHICK	Uncharacterized protein	14.08	14.08	8	16.33
1122	F1N9I7	CHICK	Probable carboxypeptidase PM20D1	14.07	14.5	7	22.44
1123	E1BX85	CHICK	Uncharacterized protein	14.06	14.06	7	36.4
1124	F1NRM8	CHICK	Endoplasmic reticulum resident protein 29	14.05	14.05	13	35.25
1125	F1NM65	CHICK	Uncharacterized protein	14.05	14.05	7	21.27
1126	E1C2I3	CHICK	Uncharacterized protein	14.04	14.08	8	31.14
1127	Q5ZLM4	CHICK	Uncharacterized protein	14.03	14.05	7	28.31
1128	Q8QG67	CHICK	Glutathione peroxidase	14.03	14.03	12	43.53
1129	R4GK02	CHICK	Uncharacterized protein	14.02	20.02	10	27.44
1130	P10184	CHICK	Ovoinhibitor	14.02	14.02	12	36.23
1131	Q5ZIE0	CHICK	Uncharacterized protein	14.02	14.02	9	22.09
1132	H9L213	CHICK	Uncharacterized protein	14.02	14.02	15	37.5
1133	Q90WA9	CHICK	Fatty acid-binding protein, liver	14.02	14.02	24	63.78
1134	F1NJ37	CHICK	Uncharacterized protein	14.01	16.01	11	49.73
1135	R4GMD9	CHICK	Uncharacterized protein	14.01	14.01	9	56.56
1136	Q5ZI72	CHICK	Heterogeneous nuclear ribonucleoprotein D-like	14.01	14.01	7	20.93
1137	Q9W6J2	CHICK	Glutathione S-transferase class-alpha	14	15.59	9	50.22
1138	Q5ZM47	CHICK	Serine/threonine-protein phosphatase	14	14	9	36.89
1139	D0VX26	CHICK	Mitochondrial cytochrome c1, heme protein	14	14	15	53.53
1140	R4GM01	CHICK	Uncharacterized protein	14	14	7	43.8
1141	R4GID9	CHICK	Uncharacterized protein	14	14	10	68.87
1142	E1BSH2	CHICK	Uncharacterized protein	14	14	11	17.89
1143	F1NJV1	CHICK	Uncharacterized protein	13.99	13.99	8	22.51
1144	F1NJF0	CHICK	Uncharacterized protein	13.96	13.96	11	58.45
1145	Q5ZHU7	CHICK	Uncharacterized protein	13.93	15.44	9	19.55
1146	R4GFM0	CHICK	FERM, RhoGEF and pleckstrin domain-containing protein 1	13.93	13.94	9	10.81
1147	E1C8J2	CHICK	Uncharacterized protein	13.93	13.93	8	16.46
1148	F1N9Y8	CHICK	Uncharacterized protein	13.93	13.93	8	17.11
1149	Q90828	CHICK	Cytoplasmic dynein 1 light intermediate chain 1	13.88	13.88	8	22.14
1150	Q05423	CHICK	Fatty acid-binding protein, brain	13.86	13.86	12	59.85
1151	Q5F4A4	CHICK	Inosine-5'-monophosphate dehydrogenase	13.84	13.84	9	22.18
1152	Q5ZJY1	CHICK	Uncharacterized protein	13.82	13.82	8	42.8
1153	E1C4M3	CHICK	Uncharacterized protein	13.82	13.82	12	46.56
1154	E1BYW9	CHICK	Proteasome subunit beta type	13.81	13.81	13	40.49
1155	F1P5Q3	CHICK	Uncharacterized protein	13.76	15.77	10	22.87
1156	R4GJ45	CHICK	Uncharacterized protein	13.76	13.76	7	44.26
1157	E1C0T1	CHICK	Uncharacterized protein	13.76	13.76	8	16.2
1158	H9KZT7	CHICK	Uncharacterized protein	13.75	13.76	9	31.03
1159	R4GHI6	CHICK	Uncharacterized protein	13.73	13.73	11	60.49
1160	E1C0Z4	CHICK	Galectin	13.73	13.73	11	64.34
1161	Q5ZIZ7	CHICK	Uncharacterized protein	13.72	13.73	10	26.76
1162	E1BZ81	CHICK	Uncharacterized protein	13.72	13.72	10	25.45
1163	E1BW83	CHICK	Uncharacterized protein	13.71	13.76	8	20.77
1164	E1C4D9	CHICK	Uncharacterized protein	13.7	13.7	8	28.65
1165	R4GGJ0	CHICK	Uncharacterized protein	13.7	13.7	8	39.04
1166	E1C6J4	CHICK	Uncharacterized protein	13.68	13.7	13	6.739
1167	F1NG69	CHICK	Uncharacterized protein	13.67	13.67	8	24.1
1168	E1C852	CHICK	Uncharacterized protein	13.64	13.66	7	27.22
1169	F1N9P7	CHICK	Uncharacterized protein	13.64	13.64	7	36.51
1170	E1BW97	CHICK	Uncharacterized protein	13.63	13.87	8	9.198
1171	R4GI26	CHICK	Uncharacterized protein	13.61	15.8	9	32.1
1172	Q5ZHW6	CHICK	Uncharacterized protein	13.6	13.61	9	28.43
1173	Q5ZKR3	CHICK	Uncharacterized protein	13.6	13.6	8	13.19
1174	F1NEB6	CHICK	Uncharacterized protein	13.58	13.61	8	18.84
1175	E1C658	CHICK	Uncharacterized protein	13.55	14.55	18	56.17
1176	F1NBB0	CHICK	2-methoxy-6-polyprenyl-1,4-benzoquinol methylase, mitochondrial	13.55	13.96	9	35.69
1177	P51890	CHICK	Lumican	13.54	13.55	8	31.49
1178	K7XM59	CHICK	Interferon-gamma-inducible lysosomal thiol reductase	13.54	13.54	7	40.71
1179	F1NI04	CHICK	Uncharacterized protein	13.52	13.85	12	25.84
1180	A6NAB8	CHICK	Delta-6 fatty acid desaturase	13.52	13.52	7	22.97
1181	Q9PTR5	CHICK	Lissencephaly-1 homolog	13.51	13.52	8	27.32
1182	F1P5I5	CHICK	Uncharacterized protein	13.51	13.52	8	11.17
1183	Q5ZMR2	CHICK	Uncharacterized protein	13.51	13.51	7	19.83
1184	Q2PUH1	CHICK	5'-AMP-activated protein kinase alpha-1 catalytic subunit	13.51	13.51	8	20.36
1185	A3R0S3	CHICK	Growth factor receptor-bound protein 2	13.5	13.51	7	33.18
1186	F1NQU7	CHICK	Eukaryotic translation initiation factor 4 gamma 2	13.48	13.55	8	10.65
1187	E1BTZ4	CHICK	Uncharacterized protein	13.47	13.47	12	16.18
1188	F1NYZ7	CHICK	Uncharacterized protein	13.45	13.45	10	41.63
1189	Q5ZHP2	CHICK	Uncharacterized protein	13.44	13.44	7	43.39
1190	Q5ZJ00	CHICK	55 kDa erythrocyte membrane protein	13.42	13.42	7	23.5
1191	F1NR47	CHICK	Uncharacterized protein	13.42	13.42	7	33.94
1192	Q6J4Y8	CHICK	FUS/TLS	13.4	13.45	8	16.87
1193	R4GIS7	CHICK	Uncharacterized protein	13.4	13.4	7	70.08
1194	F1NGR3	CHICK	Uncharacterized protein	13.39	13.39	10	38.67
1195	K4Q293	CHICK	Histidine-rich glycoprotein	13.36	13.76	14	15.56
1196	E1BSP8	CHICK	Uncharacterized protein	13.35	15.25	8	14.29
1197	E1BVN1	CHICK	Uncharacterized protein	13.35	13.35	9	43.66
1198	H9KYY1	CHICK	Uncharacterized protein	13.34	13.34	8	8.863
1199	Q90940	CHICK	Calcium-binding protein	13.34	13.34	7	37.02
1200	E1C6A9	CHICK	Uncharacterized protein	13.31	13.39	8	14.02
1201	Q07460	CHICK	Eukaryotic translation initiation factor 5A-2	13.31	13.31	11	50.98
1202	E1BWS3	CHICK	Uncharacterized protein	13.3	13.35	8	31.48
1203	F1N914	CHICK	Pyrroline-5-carboxylate reductase	13.3	13.3	7	34.59
1204	F1NHE0	CHICK	Uncharacterized protein	13.29	13.29	11	15.17
1205	Q5ZJZ0	CHICK	Importin subunit alpha	13.27	13.93	8	21.39
1206	F1P2Q3	CHICK	Uncharacterized protein	13.27	13.27	16	11.72
1207	Q5ZMN9	CHICK	DNA-directed RNA polymerase	13.26	13.28	10	11.24
1208	P18660	CHICK	60S acidic ribosomal protein P1	13.24	15.68	13	94.74
1209	P27731	CHICK	Transthyretin	13.24	13.24	11	61.33
1210	F1P4R6	CHICK	Uncharacterized protein	13.2	13.42	8	20.42
1211	E1C7T8	CHICK	Coatomer subunit gamma	13.19	20.13	11	16.42
1212	R4GF91	CHICK	Uncharacterized protein	13.16	13.19	8	25.17
1213	F1NSA7	CHICK	Uncharacterized protein	13.15	13.15	9	9.909
1214	F1NG43	CHICK	Uncharacterized protein	13.15	13.15	10	45.61
1215	E1C538	CHICK	Uncharacterized protein	13.15	13.15	11	44.1
1216	Q5F3J5	CHICK	Proteasome activator complex subunit 3	13.14	13.14	8	30.71
1217	F1P4U5	CHICK	Uncharacterized protein	13.13	14.67	10	26.29
1218	Q9PW24	CHICK	RNA-binding protein HuA	13.13	13.14	11	37.42
1219	E1C266	CHICK	Uncharacterized protein	13.12	13.12	7	20.07
1220	F1NVA4	CHICK	Nucleophosmin	13.1	13.1	16	29.09
1221	F1NCA2	CHICK	Uncharacterized protein	13.08	13.15	8	16.64
1222	E1C0S3	CHICK	Epidermal growth factor receptor	13.07	13.17	7	7.83
1223	F6UZR6	CHICK	Lamin-B receptor	13.06	13.06	7	17.45
1224	F1NRG5	CHICK	Uncharacterized protein	13.06	13.06	7	15.93
1225	F1P1D9	CHICK	Cysteine--tRNA ligase, cytoplasmic	13.03	13.03	8	11.76
1226	E1BQF6	CHICK	Uncharacterized protein	13.02	13.03	7	24.38
1227	F1NCE5	CHICK	Uncharacterized protein	13.02	13.02	9	39.66
1228	Q5ZIV9	CHICK	Adseverin	13.01	13.07	9	14.78
1229	F1NXW9	CHICK	Uncharacterized protein	13	13	8	16.13
1230	E1C297	CHICK	Uncharacterized protein	12.99	12.99	9	62.82
1231	E1C2E3	CHICK	Uncharacterized protein	12.96	12.96	10	36.97
1232	E1BXY4	CHICK	Uncharacterized protein	12.94	19.1	13	20.69
1233	Q90WF0	CHICK	CgABP260	12.92	17.79	12	6.509
1234	F1NN16	CHICK	Uncharacterized protein	12.9	12.9	11	45.92
1235	F1NGS9	CHICK	Uncharacterized protein	12.88	12.88	7	19.01
1236	P01875	CHICK	Ig mu chain C region	12.87	12.89	10	24.22
1237	Q5ZKN9	CHICK	Uncharacterized protein	12.85	12.85	7	25.45
1238	Q5ZMB0	CHICK	Putative uncharacterized protein	12.85	12.85	7	14.57
1239	Q98932	CHICK	Ras-related protein Rab-5C	12.84	12.84	8	42.13
1240	F1NR28	CHICK	Uncharacterized protein	12.83	13.27	7	21.94
1241	F1P334	CHICK	Uncharacterized protein	12.83	12.86	8	7.928
1242	Q5ZJN3	CHICK	Uncharacterized protein	12.81	12.82	9	10.99
1243	E1BU49	CHICK	Uncharacterized protein	12.8	12.8	7	26.71
1244	P67881	CHICK	Cytochrome c	12.8	12.8	15	56.19
1245	F1NZP0	CHICK	Twinfilin-2	12.78	12.79	8	44.31
1246	E1C2L5	CHICK	Uncharacterized protein	12.77	12.8	11	25.19
1247	F1NFA8	CHICK	Uncharacterized protein	12.75	12.75	10	19.82
1248	Q5ZI42	CHICK	Malignant T-cell-amplified sequence 1	12.75	12.75	10	66.3
1249	E1C6N6	CHICK	Uncharacterized protein	12.75	12.75	9	52.76
1250	F1NFS3	CHICK	Putative oxidoreductase GLYR1	12.73	14.23	8	22.28
1251	Q5ZLI2	CHICK	Proteasome subunit alpha type	12.72	12.72	8	27.84
1252	F1NQ46	CHICK	Uncharacterized protein	12.69	12.69	7	24.34
1253	F7BGT1	CHICK	Uncharacterized protein	12.68	12.68	7	56.41
1254	Q5F3T2	CHICK	Uncharacterized protein	12.65	15.12	10	17.47
1255	F1NQD9	CHICK	Radixin	12.64	24.94	14	21.13
1256	Q91008	CHICK	Tenascin Y variant	12.64	13.72	9	20.32
1257	H9L1F4	CHICK	Perilipin	12.64	12.64	9	25.59
1258	F1NK59	CHICK	Uncharacterized protein	12.63	12.65	7	13.73
1259	F6UGI5	CHICK	Uncharacterized protein	12.61	14.74	13	57.07
1260	E1BYS4	CHICK	Uncharacterized protein	12.58	12.58	8	8.75
1261	F1P5V9	CHICK	Uncharacterized protein	12.58	12.58	8	25
1262	R4GHR1	CHICK	UMP-CMP kinase	12.57	13.4	7	39.17
1263	F1NT19	CHICK	Superoxide dismutase	12.56	12.56	24	45.54
1264	E1BW15	CHICK	Uncharacterized protein	12.56	12.56	6	11.54
1265	Q5ZM28	CHICK	Uncharacterized protein	12.56	12.56	7	36.87
1266	F1N9Y0	CHICK	Tubulin gamma chain	12.55	12.57	7	26.46
1267	R4GG96	CHICK	Uncharacterized protein	12.54	14.86	8	15.35
1268	F1NX13	CHICK	Uncharacterized protein	12.53	13.12	7	25.07
1269	F1NAS0	CHICK	Uncharacterized protein	12.52	12.54	8	27.83
1270	E1BYP0	CHICK	Uncharacterized protein	12.51	12.92	8	15.64
1271	F1NZX3	CHICK	Uncharacterized protein	12.51	12.51	8	47.01
1272	Q5ZL43	CHICK	1,2-dihydroxy-3-keto-5-methylthiopentene dioxygenase	12.5	12.5	7	41.67
1273	F1N9D0	CHICK	Uncharacterized protein	12.5	12.5	7	19.19
1274	Q5F4B3	CHICK	Trimethyllysine dioxygenase, mitochondrial	12.5	12.5	6	18.42
1275	E1C7H6	CHICK	Uncharacterized protein	12.49	12.49	8	25.18
1276	O42417	CHICK	Serine protease	12.48	12.5	7	23.82
1277	Q5ZJ33	CHICK	Signal recognition particle subunit SRP68	12.46	13.28	8	16.28
1278	E1BVP1	CHICK	Uncharacterized protein	12.45	12.61	8	8.768
1279	Q5ZKZ8	CHICK	Uncharacterized protein	12.44	12.45	7	18.55
1280	R4GFN8	CHICK	Uncharacterized protein	12.44	12.44	7	25.35
1281	R4GJ63	CHICK	Myotrophin	12.44	12.44	10	60.14
1282	Q5ZID4	CHICK	Uncharacterized protein	12.42	12.42	9	32.04
1283	E1C7F8	CHICK	Uncharacterized protein	12.42	12.42	7	24.01
1284	E1BTG1	CHICK	Uncharacterized protein	12.42	12.42	9	54.55
1285	O42283	CHICK	Heat shock protein 10	12.41	12.43	11	50.98
1286	Q9YH14	CHICK	Progesterone receptor binding protein	12.41	12.41	10	70.42
1287	Q90694	CHICK	Cell division control protein 42 homolog	12.39	12.42	10	52.88
1288	Q5ZM58	CHICK	Uncharacterized protein	12.39	12.39	7	33.78
1289	F1C6V4	CHICK	MHC class II antigen beta chain	12.38	12.38	7	32.7
1290	Q92069	CHICK	Histone H2A	12.37	15.57	19	58.14
1291	Q5ZKD0	CHICK	Uncharacterized protein	12.32	12.35	8	24.59
1292	R4GJ10	CHICK	Uncharacterized protein	12.31	12.37	7	18.03
1293	Q5ZL03	CHICK	Uncharacterized protein	12.31	12.31	13	38.01
1294	E1BRW7	CHICK	Uncharacterized protein	12.29	12.29	8	25.59
1295	F1NDG1	CHICK	Uncharacterized protein	12.27	14.49	9	29.48
1296	E1BSV3	CHICK	Uncharacterized protein	12.26	12.41	8	16.41
1297	Q5F4B1	CHICK	Phosphoglycolate phosphatase	12.26	12.26	6	25.64
1298	Q5ZLH7	CHICK	Uncharacterized protein	12.25	18.43	12	30.13
1299	E1BZE1	CHICK	Uncharacterized protein	12.25	12.25	10	29.07
1300	Q5ZMJ6	CHICK	Uncharacterized protein	12.23	24.47	26	50.34
1301	P13127	CHICK	F-actin-capping protein subunit alpha-1	12.23	16.75	10	44.41
1302	F1NIX4	CHICK	Uncharacterized protein	12.22	12.22	7	27.47
1303	E1C934	CHICK	Uncharacterized protein	12.21	12.21	7	18.98
1304	E1C7J0	CHICK	Uncharacterized protein	12.21	12.21	8	28.75
1305	E1C2H6	CHICK	Kynurenine formamidase	12.2	12.2	6	39.93
1306	Q5ZK88	CHICK	Paraspeckle component 1	12.19	12.51	6	12.43
1307	F1NTR0	CHICK	Uncharacterized protein	12.17	12.17	6	14.77
1308	Q5ZJV3	CHICK	Uncharacterized protein	12.16	12.19	7	37.53
1309	F1P0L3	CHICK	Uncharacterized protein	12.16	12.17	9	37.5
1310	R4GGM5	CHICK	Uncharacterized protein	12.16	12.16	8	38.46
1311	E1C0E1	CHICK	Uncharacterized protein	12.16	12.16	7	25.81
1312	F1NYG4	CHICK	Uncharacterized protein	12.15	12.15	7	23.26
1313	E1C2A1	CHICK	Uncharacterized protein	12.15	12.15	8	22.78
1314	F1NU16	CHICK	Uncharacterized protein	12.14	12.19	7	11.14
1315	F1NIX0	CHICK	Uncharacterized protein	12.11	12.16	9	40.86
1316	F1P5I8	CHICK	Uncharacterized protein	12.1	12.11	6	16.57
1317	E1C262	CHICK	AP-3 complex subunit delta	12.09	12.09	8	8.468
1318	Q5ZJW2	CHICK	Uncharacterized protein	12.08	12.08	9	40.84
1319	Q5ZJD2	CHICK	Uncharacterized protein	12.07	12.07	6	13.28
1320	E1C4N5	CHICK	Uncharacterized protein	12.07	12.07	6	33.06
1321	Q5ZJZ9	CHICK	Protein arginine N-methyltransferase 5	12.06	13.19	9	18.51
1322	E1BZJ3	CHICK	Uncharacterized protein	12.04	13.21	7	16.09
1323	F1NBT4	CHICK	Ferrochelatase	12.04	12.05	8	27.11
1324	E1C3Q6	CHICK	Uncharacterized protein	12.04	12.04	6	11.85
1325	F1NAM7	CHICK	Uncharacterized protein	12.03	12.04	10	31.43
1326	F1NJI6	CHICK	Uncharacterized protein	12.02	12.44	6	25.18
1327	P08636	CHICK	40S ribosomal protein S17	12.02	12.02	10	49.63
1328	Q5F381	CHICK	Epithelial cell adhesion molecule	12.02	12.02	8	33.33
1329	W8NXV0	CHICK	NADH-ubiquinone oxidoreductase chain 5	12.01	12.17	9	15.54
1330	Q8UUJ6	CHICK	Mitochondrial transcription factor A	12.01	12.01	9	30.3
1331	Q5F4B4	CHICK	Cell-cycle related and expression-elevated protein in tumor	12.01	12.01	7	27.69
1332	F1NJB4	CHICK	Uncharacterized protein	12.01	12.01	6	25.9
1333	F1NG83	CHICK	Uncharacterized protein	12.01	12.01	7	29.9
1334	P09244	CHICK	Tubulin beta-7 chain	12	89.99	131	73.87
1335	Q5ZLJ7	CHICK	Uncharacterized protein	12	26.72	18	37.5
1336	F1N8Q1	Cu-Zn	Superoxide dismutase [Cu-Zn]	12	12	21	64.94
1337	F1NPD3	CHICK	Uncharacterized protein	12	12	7	29.05
1338	F1NAF3	CHICK	Uncharacterized protein	12	12	13	41.63
1339	F1NW95	CHICK	Uncharacterized protein	12	12	10	56.85
1340	E1BSN3	CHICK	Uncharacterized protein	12	12	7	35.62
1341	R4GHM4	CHICK	Uncharacterized protein	12	12	8	31.58
1342	R4GGL4	CHICK	Uncharacterized protein	12	12	6	31.22
1343	H9L167	CHICK	Uncharacterized protein	12	12	7	65.42
1344	F1NU06	CHICK	Uncharacterized protein	12	12	9	45.86
1345	F1NA86	CHICK	Uncharacterized protein	12	12	7	19.69
1346	Q04205	CHICK	Tensin	11.95	11.95	8	6.594
1347	Q9DEA3	CHICK	Proliferating cell nuclear antigen	11.95	11.95	8	37.79
1348	E1BSX2	CHICK	Uncharacterized protein	11.94	11.94	9	38.76
1349	R4GJK6	CHICK	Uncharacterized protein	11.93	12.01	8	8.657
1350	F1NUU6	CHICK	Uncharacterized protein	11.91	12.73	7	21.46
1351	F1NPY6	CHICK	Uncharacterized protein	11.9	11.91	7	16.46
1352	Q5ZJ64	CHICK	Eukaryotic translation initiation factor 3 subunit M	11.89	11.92	7	23.53
1353	Q04929	CHICK	Adapter molecule crk	11.89	11.89	6	28.52
1354	F5ANT0	CHICK	Neuroblastoma RAS viral oncogene-like protein	11.88	14	7	44.44
1355	F7BYQ2	CHICK	40S ribosomal protein S6	11.85	11.85	12	23.67
1356	Q5ZHY2	CHICK	Uncharacterized protein	11.84	11.84	7	14.77
1357	R4GLE6	CHICK	Eukaryotic translation initiation factor 1	11.82	11.82	7	51.88
1358	E1C3U9	CHICK	Uncharacterized protein	11.82	11.82	7	46.82
1359	F1NSW3	CHICK	Uncharacterized protein	11.8	11.8	8	13.85
1360	E1BS97	CHICK	Uncharacterized protein	11.77	11.8	6	15.93
1361	Q90ZG0	CHICK	Peptidyl-prolyl cis-trans isomerase	11.77	11.77	9	59.26
1362	H9L369	CHICK	Uncharacterized protein	11.72	11.73	6	33.19
1363	Q5ZJZ6	CHICK	Nuclear cap-binding protein subunit 1	11.72	11.72	8	11.98
1364	Q5ZMI9	CHICK	Uncharacterized protein	11.72	11.72	8	21.92
1365	E1BTV0	CHICK	Uncharacterized protein	11.72	11.72	9	47.09
1366	F1NLS6	CHICK	Focal adhesion kinase 1	11.71	11.78	6	7.612
1367	R4GHS0	CHICK	Uncharacterized protein	11.71	11.73	9	31.34
1368	F1NDD1	CHICK	Uncharacterized protein	11.71	11.72	10	26.69
1369	R4GHH6	CHICK	Uncharacterized protein	11.7	11.72	7	37.14
1370	Q5F3J2	CHICK	Uncharacterized protein	11.69	11.69	8	29.77
1371	F1NM72	CHICK	Uncharacterized protein	11.69	11.69	7	24.48
1372	F1NFS8	CHICK	Uncharacterized protein	11.67	21.76	14	44.8
1373	P41125	CHICK	60S ribosomal protein L13	11.65	11.77	8	27.01
1374	E1BYJ7	CHICK	Uncharacterized protein	11.62	12.23	8	28.75
1375	F1NW50	CHICK	Uncharacterized protein	11.62	11.92	7	27.42
1376	R4GF79	CHICK	Uncharacterized protein	11.62	11.62	7	17.37
1377	F1P1A8	CHICK	Uncharacterized protein	11.61	11.61	7	9.008
1378	X2C5I8	CHICK	Integrin alpha 5	11.6	11.8	7	9.782
1379	P12957-3	CHICK	Isoform Gizzard l-cad of Caldesmon	11.6	11.61	10	16.6
1380	Q7GTV3	CHICK	NADH-ubiquinone oxidoreductase chain 1	11.6	11.6	6	15.43
1381	Q5F3B3	CHICK	Putative uncharacterized protein	11.58	11.6	6	11.78
1382	F1NK88	CHICK	Uncharacterized protein	11.55	11.55	8	7.477
1383	Q5ZI80	CHICK	Uncharacterized protein	11.55	11.55	7	21.22
1384	Q8AXV0	CHICK	Endophilin-A2	11.54	11.55	10	28.88
1385	F1NMB3	CHICK	Uncharacterized protein	11.54	11.54	7	18.42
1386	F1P5X5	CHICK	Uncharacterized protein	11.53	11.53	8	22.47
1387	Q9I9K3	CHICK	Collagen IV a1 chain	11.53	11.53	15	9.704
1388	Q5ZJJ3	CHICK	Uncharacterized protein	11.52	11.52	8	24.69
1389	Q9I8D1-2	CHICK	Isoform 2 of Unconventional myosin-VI	11.49	12.59	13	11.41
1390	E1C0X6	CHICK	Uncharacterized protein	11.49	11.49	6	28.18
1391	P49147	CHICK	Cytosolic phospholipase A2	11.49	11.49	7	15.78
1392	F1NUY5	CHICK	Uncharacterized protein	11.45	11.45	8	26.29
1393	F1P372	CHICK	Uncharacterized protein	11.44	17.29	11	18.37
1394	F1NZ34	CHICK	Uncharacterized protein	11.44	11.47	8	17.69
1395	E1C4A9	CHICK	Uncharacterized protein	11.44	11.47	7	15.26
1396	F1NLQ1	CHICK	Uncharacterized protein	11.44	11.44	6	9.311
1397	F1P474	CHICK	Uncharacterized protein	11.43	11.44	9	14.97
1398	F1NRE4	CHICK	Beta-galactoside alpha-2,6-sialyltransferase 1	11.43	11.43	6	18.89
1399	R4GKU9	CHICK	Uncharacterized protein	11.42	11.42	7	34.38
1400	E1C928	CHICK	Uncharacterized protein	11.41	13.2	8	20.53
1401	F1N9Q2	CHICK	Uncharacterized protein	11.41	11.41	6	38.38
1402	F1NYN9	CHICK	Uncharacterized protein	11.39	11.43	7	33.52
1403	E1BQG4	CHICK	Uncharacterized protein	11.38	11.39	7	19.73
1404	E1C0V1	CHICK	Uncharacterized protein	11.38	11.38	7	34.21
1405	F1NQF6	CHICK	Uncharacterized protein	11.37	11.37	8	24.58
1406	Q98930	CHICK	Sortilin-related receptor	11.36	11.36	6	6.219
1407	F1NBW0	CHICK	Uncharacterized protein	11.35	11.4	7	18.31
1408	P00174	CHICK	Cytochrome b5	11.35	11.35	14	58.7
1409	O93419	CHICK	Collagen XVIII	11.33	11.33	7	7.217
1410	F1NZM1	CHICK	Eukaryotic translation initiation factor 3 subunit E	11.29	12.3	6	21.57
1411	E1BXY6	CHICK	Uncharacterized protein	11.28	12.48	9	7.702
1412	F1NT58	CHICK	Uncharacterized protein	11.28	12.2	9	38.84
1413	E1BSR5	CHICK	Uncharacterized protein	11.28	11.3	7	13.46
1414	F1NBD0	CHICK	Uncharacterized protein	11.26	11.26	8	30.7
1415	R4GJC4	CHICK	Uncharacterized protein	11.25	11.25	7	37.94
1416	F1P3G4	CHICK	Uncharacterized protein	11.24	11.24	6	17.81
1417	F1N872	CHICK	Uncharacterized protein	11.24	11.24	7	29.89
1418	E1BXX9	CHICK	Uncharacterized protein	11.23	11.26	7	12.74
1419	F1NSV6	CHICK	Sodium/potassium-transporting ATPase subunit beta-1	11.23	11.23	6	32.23
1420	F1NKW4	CHICK	Uncharacterized protein	11.21	11.21	8	36.55
1421	P26990	CHICK	ADP-ribosylation factor 6	11.21	11.21	7	44.57
1422	E1BRU9	CHICK	Uncharacterized protein	11.2	11.2	8	17.24
1423	Q9YHV2	CHICK	Tight junction protein	11.19	11.19	7	7.911
1424	R4GF38	CHICK	Uncharacterized protein	11.19	11.19	7	41.24
1425	C7G537	CHICK	ADF actin binding protein	11.18	11.19	6	46.48
1426	F1CN30	CHICK	MHC class I antigen	11.16	15.32	9	23.84
1427	F1NWE5	CHICK	Uncharacterized protein	11.15	11.17	6	25.56
1428	Q5ZM76	CHICK	Uncharacterized protein	11.13	14.72	9	20.22
1429	F1NHT5	CHICK	Uncharacterized protein	11.13	12.2	7	33.58
1430	H9KYV1	CHICK	Uncharacterized protein	11.11	11.11	7	38.55
1431	F1NXW3	CHICK	Uncharacterized protein	11.1	11.11	12	44.08
1432	Q5ZLC7	CHICK	Microtubule-associated protein RP/EB family member 1	11.08	11.08	7	34.11
1433	P12105	CHICK	Collagen alpha-1(III) chain (Fragments)	11.06	11.06	18	17.43
1434	Q5F3B4	CHICK	Uncharacterized protein	11.06	11.06	6	20
1435	F1NL88	CHICK	Uncharacterized protein	11.05	12.23	8	28.02
1436	Q5ZI99	CHICK	Uncharacterized protein	11.04	13.25	9	29.54
1437	E1BXF4	CHICK	Uncharacterized protein	11.02	11.06	9	23.93
1438	C4PFJ7	CHICK	Fowlicidin-1	11	11.02	8	61.49
1439	P02707	CHICK	Hepatic lectin	10.98	10.98	6	38.65
1440	F1P541	CHICK	Uncharacterized protein	10.95	10.95	7	31.31
1441	F1NWN8	CHICK	Uncharacterized protein	10.95	10.95	7	31.43
1442	E1BYF3	CHICK	Uncharacterized protein	10.93	10.95	6	18.35
1443	G4XPA9	CHICK	SLCO1B3	10.93	10.93	7	15.94
1444	E1BWV6	CHICK	Uncharacterized protein	10.93	10.93	6	39.29
1445	Q5ZHZ9	CHICK	Uncharacterized protein	10.92	10.92	6	9.742
1446	F1NVJ2	CHICK	Uncharacterized protein	10.92	10.92	7	34.86
1447	Q5ZJJ9	CHICK	Osteoclast-stimulating factor 1	10.89	11.4	11	49.01
1448	Q5ZI64	CHICK	Uncharacterized protein	10.89	10.93	6	11.73
1449	F1NUT5	CHICK	Adenosylhomocysteinase	10.87	13.1	8	18.01
1450	Q5ZM92	CHICK	Uncharacterized protein	10.87	10.87	7	25.67
1451	F1P0Z3	CHICK	Uncharacterized protein	10.86	10.86	8	30.89
1452	E1BZP0	CHICK	Uncharacterized protein	10.85	10.85	6	18.99
1453	Q5ZI93	CHICK	Uncharacterized protein	10.85	10.85	7	35.61
1454	E1BQA5	CHICK	Uncharacterized protein	10.84	13.81	8	18.55
1455	Q5ZKJ2	CHICK	Uncharacterized protein	10.84	13.67	9	36.84
1456	P20135	CHICK	Glutathione S-transferase theta-1	10.84	13.08	7	34.1
1457	F2Z4K8	CHICK	Calmodulin	10.84	10.9	10	59.46
1458	E1BS06	CHICK	Uncharacterized protein	10.78	10.78	8	34.84
1459	F1NKX2	CHICK	Uncharacterized protein	10.77	10.95	11	7.722
1460	Q5ZL61	CHICK	Putative uncharacterized protein	10.76	10.76	6	20.33
1461	Q9DEG0	CHICK	Complement regulatory membrane protein	10.74	10.74	7	16.19
1462	F1NW39	CHICK	Uncharacterized protein	10.73	10.73	7	56.21
1463	F1NM57	CHICK	Acyl-CoA-binding domain-containing protein 5	10.72	10.72	5	12.4
1464	R9PXM5	CHICK	Uncharacterized protein	10.71	10.71	11	38.43
1465	F1NAZ4	CHICK	Uncharacterized protein	10.7	10.7	6	35.06
1466	B5BSD5	CHICK	Transporter associated with antigen processing 2	10.68	10.68	7	15.41
1467	F1NP60	CHICK	Uncharacterized protein	10.65	10.65	6	6.335
1468	E1C6M6	CHICK	Uncharacterized protein	10.64	11.79	7	14.89
1469	E1BY41	CHICK	Uncharacterized protein	10.63	10.63	6	47.26
1470	F1P0R5	CHICK	Uncharacterized protein	10.6	10.6	5	14.19
1471	E1C8P2	CHICK	Uncharacterized protein	10.56	12.99	7	14.9
1472	Q90679	CHICK	Thymocyte nuclear protein 1	10.55	10.56	7	34.3
1473	E1BS94	CHICK	Uncharacterized protein	10.55	10.55	7	19.32
1474	P67966	CHICK	Cysteine and glycine-rich protein 1	10.53	10.61	5	31.77
1475	E1C8G8	CHICK	Uncharacterized protein	10.51	10.51	7	16.26
1476	E1C3A3	CHICK	Uncharacterized protein	10.49	10.49	8	29.57
1477	R4GI96	CHICK	Uncharacterized protein	10.49	10.49	6	38.31
1478	Q5F405	CHICK	Uncharacterized protein	10.48	12.56	6	48.03
1479	E1BW77	CHICK	Uncharacterized protein	10.48	10.48	6	12.03
1480	E7EDS8	CHICK	Fatty acid desaturase 1	10.48	10.48	8	23.36
1481	F1NUL7	CHICK	Uncharacterized protein	10.47	10.47	7	9.524
1482	F1NV61	CHICK	Uncharacterized protein	10.47	10.47	6	26.86
1483	E1C576	CHICK	Uncharacterized protein	10.46	10.49	7	6.877
1484	Q5ZIR6	CHICK	Uncharacterized protein	10.46	10.46	9	40.18
1485	Q5ZMQ4	CHICK	Uncharacterized protein	10.44	10.46	5	15.16
1486	F1P375	CHICK	Raftlin	10.44	10.44	8	18.44
1487	Q90687	CHICK	Tyrosine-protein phosphatase non-receptor type 11	10.42	12.03	8	17.71
1488	F1P4X5	CHICK	Uncharacterized protein	10.42	10.43	8	11.6
1489	Q08200	CHICK	60S ribosomal protein L10	10.42	10.42	11	24.29
1490	Q5ZI85	CHICK	Uncharacterized protein	10.42	10.42	5	47.92
1491	R4GHS4	CHICK	Uncharacterized protein	10.4	10.57	8	40.43
1492	E1BS31	CHICK	Uncharacterized protein	10.38	10.38	5	13.17
1493	F1NLW7	CHICK	Uncharacterized protein	10.37	13.47	8	14
1494	E1BSF5	CHICK	Branched-chain-amino-acid aminotransferase	10.37	10.37	6	20.98
1495	Q5ZI67	CHICK	NHL repeat-containing protein 2	10.36	10.37	8	12.52
1496	H9L0B9	CHICK	Uncharacterized protein	10.36	10.36	6	15.18
1497	F1NU55	CHICK	Uncharacterized protein	10.35	10.35	6	12.97
1498	R4GI86	CHICK	Uncharacterized protein	10.34	10.34	8	19.06
1499	Q5ZKJ9	CHICK	Uncharacterized protein	10.34	10.34	11	35.84
1500	F1NG30	CHICK	Uncharacterized protein	10.28	10.87	7	9.774
1501	F1NDD4	CHICK	Uncharacterized protein	10.27	10.28	6	41.95
1502	F1NIL0	CHICK	Uncharacterized protein	10.26	13.65	7	19.27
1503	E1BT94	CHICK	Uncharacterized protein	10.26	10.26	6	53.91
1504	F1NSQ1	CHICK	Uncharacterized protein	10.26	10.26	6	31.02
1505	Q5ZIG5	CHICK	Uncharacterized protein	10.25	10.25	10	9.156
1506	Q92071	CHICK	Integrin beta	10.24	10.24	6	10.5
1507	E1C1N7	CHICK	Uncharacterized protein	10.22	10.5	9	7.925
1508	E1BSJ2	CHICK	40S ribosomal protein S21	10.22	10.22	10	62.65
1509	F1NHX9	CHICK	Uncharacterized protein	10.22	10.22	5	35.5
1510	E1C5D2	CHICK	Uncharacterized protein	10.22	10.22	8	50.94
1511	Q5F4B5	CHICK	Uncharacterized protein	10.21	10.21	6	18.48
1512	Q6XD56	CHICK	SWAN ribonucleoprotein	10.2	10.21	5	6.652
1513	F1NEQ3	CHICK	Uncharacterized protein	10.2	10.2	6	13.6
1514	F1P0F9	CHICK	Uncharacterized protein	10.17	10.17	6	10.38
1515	Q5F3C9	CHICK	SH3 domain-binding glutamic acid-rich-like protein	10.17	10.17	7	43.86
1516	F1NIR8	CHICK	Uncharacterized protein	10.14	10.14	5	12.35
1517	E1C4L7	CHICK	Uncharacterized protein	10.13	10.14	8	19.15
1518	F1NB62	CHICK	Uncharacterized protein	10.13	10.13	8	30.21
1519	E1BTD5	CHICK	Uncharacterized protein	10.12	16.52	12	11.93
1520	E1BQR7	CHICK	Uncharacterized protein	10.12	10.43	6	8.326
1521	F1NCY5	CHICK	E3 UFM1-protein ligase 1	10.11	10.13	5	10.01
1522	E1C1B4	CHICK	Uncharacterized protein	10.11	10.11	8	22.7
1523	Q5F3K4	CHICK	WD repeat-containing protein 48	10.1	10.3	5	11.06
1524	Q5ZL86	CHICK	Uncharacterized protein	10.1	10.13	7	15.98
1525	F1NWX1	CHICK	Uncharacterized protein	10.09	10.11	6	19.15
1526	E1C892	CHICK	Uncharacterized protein	10.08	10.1	6	20.28
1527	E1C5M5	CHICK	Uncharacterized protein	10.07	10.1	5	10.63
1528	Q5ZLR4	CHICK	Epithelial splicing regulatory protein 2	10.07	10.07	6	10.7
1529	Q6IEC5	CHICK	Putative ISG12(2) protein	10.06	10.06	10	71.96
1530	F1NLH8	CHICK	Uncharacterized protein	10.05	11.5	6	20.56
1531	Q6ITC7	CHICK	40S ribosomal protein S13	10.04	10.39	8	33.11
1532	Q92074	CHICK	Beta-1,4-galactosyltransferase	10.04	10.04	6	25.97
1533	E1BRL4	CHICK	Synaptosomal-associated protein	10.04	10.04	10	36.36
1534	E1C4N7	CHICK	Sorting nexin	10.03	10.03	5	17.64
1535	P20678	CHICK	Cytochrome P450 2H2	10.02	37.52	26	49.69
1536	Q90864	CHICK	Beta-H globin	10.02	21.66	37	70.75
1537	F1NMY1	CHICK	14-3-3 protein gamma	10.02	12.74	9	43.58
1538	R4GL52	CHICK	Uncharacterized protein	10.02	10.03	7	12.22
1539	E1C2F5	CHICK	Uncharacterized protein	10.02	10.02	6	16.08
1540	P30997	CHICK	Catenin alpha-2	10.01	15.69	15	15.67
1541	R4GLP7	CHICK	Citrate synthase	10.01	10.02	8	23.3
1542	F1NGU0	CHICK	Uncharacterized protein	10.01	10.01	5	20.15
1543	F1NB97	CHICK	Uncharacterized protein	10.01	10.01	5	9.308
1544	F1NLC7	CHICK	Uncharacterized protein	10.01	10.01	9	42.94
1545	Q5ZIG8	CHICK	Uncharacterized protein	10	10.91	6	12.47
1546	R4GIQ2	CHICK	Uncharacterized protein	10	10.89	8	32.5
1547	Q5ZL50	CHICK	Profilin	10	10	8	36.43
1548	Q9I882	CHICK	Protein kinase C inhibitor	10	10	7	70.63
1549	Q5ZMP2	CHICK	Uncharacterized protein	10	10	5	25.19
1550	Q5ZKN7	CHICK	Uncharacterized protein	10	10	6	41.56
1551	F1NVW7	CHICK	Uncharacterized protein	10	10	9	53.28
1552	E1C6N0	CHICK	Uncharacterized protein	10	10	7	29.03
1553	E1BU66	CHICK	Uncharacterized protein	10	10	5	48.61
1554	R4GHY3	CHICK	Uncharacterized protein	10	10	6	35.5
1555	E1C9D0	CHICK	Uncharacterized protein	10	10	5	26.32
1556	O73930	CHICK	Pterin-4-alpha-carbinolamine dehydratase	10	10	8	60.58
1557	F1NA58	CHICK	Uncharacterized protein	9.99	10.01	6	12.53
1558	H9L081	CHICK	Uncharacterized protein	9.98	9.98	5	10.04
1559	Q5ZMV5	CHICK	Actin-related protein 2/3 complex subunit 5	9.98	9.98	7	39.07
1560	F1NKP4	GTP	Phosphoenolpyruvate carboxykinase, cytosolic [GTP]	9.96	10.98	9	16.56
1561	E1C2F2	CHICK	Uncharacterized protein	9.96	9.98	5	8.189
1562	F1NY54	CHICK	Uncharacterized protein	9.96	9.97	6	8.385
1563	F1NRT5	CHICK	Uncharacterized protein	9.96	9.96	6	16.87
1564	Q6J613	CHICK	Invariant chain isoform p41	9.96	9.96	7	36.01
1565	E1BQU2	CHICK	Uncharacterized protein	9.93	10.03	6	12.92
1566	E1C6U2	CHICK	Uncharacterized protein	9.93	9.93	6	10.67
1567	R4GIN8	CHICK	Uncharacterized protein	9.92	9.92	6	20.83
1568	E1BT44	CHICK	Uncharacterized protein	9.91	9.91	7	18.09
1569	F1NG44	CHICK	Uncharacterized protein	9.89	9.89	7	64.81
1570	P81475	CHICK	Complement factor B-like protease	9.89	9.89	5	26.8
1571	E1BWI3	CHICK	Uncharacterized protein	9.88	9.88	6	32.13
1572	F1P310	CHICK	Uncharacterized protein	9.87	9.87	7	26.18
1573	Q5F497	CHICK	Uncharacterized protein	9.84	9.84	6	16.24
1574	F1NDA0	CHICK	Glycylpeptide N-tetradecanoyltransferase	9.82	12.95	8	23.23
1575	P42324	CHICK	Hippocalcin-like protein 1	9.8	9.8	7	38.34
1576	F1NN44	CHICK	Alkaline phosphatase	9.78	9.79	5	15.67
1577	R4GHB3	CHICK	Uncharacterized protein	9.78	9.78	6	33.1
1578	Q5ZME8	CHICK	WD40 repeat-containing protein SMU1	9.78	9.78	5	16.18
1579	F1P2P3	CHICK	Uncharacterized protein	9.77	9.77	6	15.08
1580	F1P104	CHICK	Uncharacterized protein	9.76	9.76	6	14.68
1581	F1NX60	CHICK	Fibulin-1	9.76	9.76	5	9.091
1582	E1C751	CHICK	Uncharacterized protein	9.75	9.9	5	10.48
1583	F1P0W1	CHICK	Anamorsin	9.75	9.75	5	24.43
1584	E1BV83	CHICK	Uncharacterized protein	9.74	10.58	10	6.157
1585	Q5ZK61	CHICK	Uncharacterized protein	9.74	9.75	5	25.27
1586	Q5ZMR6	CHICK	Uncharacterized protein	9.74	9.74	6	24.39
1587	F1NNI7	CHICK	39S ribosomal protein L15, mitochondrial	9.73	10.09	10	25.59
1588	F1NIP2	CHICK	Uncharacterized protein	9.71	9.74	8	25.23
1589	E1BSK7	CHICK	Uncharacterized protein	9.7	9.7	6	33.52
1590	E1BRX4	CHICK	Uncharacterized protein	9.69	9.7	7	20.22
1591	E1BQH6	CHICK	Uncharacterized protein	9.69	9.69	5	7.588
1592	F1NU56	CHICK	Uncharacterized protein	9.68	9.73	9	29.6
1593	F1P1P3	CHICK	Uncharacterized protein	9.66	9.68	6	6.645
1594	F1NUG2	CHICK	Uncharacterized protein	9.66	9.66	6	17.71
1595	F1NHD8	CHICK	Uncharacterized protein	9.65	9.65	7	33.16
1596	P08629	CHICK	Thioredoxin	9.64	9.64	8	54.29
1597	Q9DF58	CHICK	Integrin-linked kinase	9.63	9.65	7	19.91
1598	R4GGF3	CHICK	Uncharacterized protein	9.61	9.61	6	57.79
1599	E1C5W9	CHICK	Uncharacterized protein	9.6	9.63	5	26.11
1600	B8ZX71	CHICK	Sixth complement component	9.6	9.6	5	8.342
1601	F1NCN1	CHICK	Uncharacterized protein	9.6	9.6	7	21.47
1602	F1P5H6	CHICK	Uncharacterized protein	9.59	9.59	7	31.75
1603	R4GL60	CHICK	Uncharacterized protein	9.58	9.59	6	16.42
1604	E1C3C6	CHICK	Uncharacterized protein	9.57	11.43	7	68.64
1605	B5BSF5	CHICK	TAP binding protein	9.57	9.57	5	14.88
1606	Q5ZJB5	CHICK	Uncharacterized protein	9.57	9.57	5	45.45
1607	F1NZC2	CHICK	AP-3 complex subunit mu-1	9.56	9.57	7	17.22
1608	O42254	CHICK	Insulin-like growth factor 2 mRNA-binding protein 1	9.55	9.55	6	13.19
1609	Q5ZIU6	CHICK	Uncharacterized protein	9.54	9.54	5	9.941
1610	Q5ZIF0	CHICK	Uncharacterized protein	9.53	11.37	7	21.01
1611	Q5F3L2	CHICK	Uncharacterized protein	9.53	9.53	7	17.41
1612	E1C7J8	CHICK	Uncharacterized protein	9.51	9.51	5	34.71
1613	E1C4K8	CHICK	Uncharacterized protein	9.5	9.53	5	20.44
1614	F1NZS9	CHICK	Uncharacterized protein	9.5	9.5	5	17.49
1615	F1NLJ7	CHICK	Uncharacterized protein	9.5	9.5	6	15.37
1616	E1BZC7	CHICK	Uncharacterized protein	9.5	9.5	5	35.68
1617	R4GGS3	CHICK	Uncharacterized protein	9.47	9.47	7	52.5
1618	R4GHS7	CHICK	Uncharacterized protein	9.45	9.47	5	11.41
1619	Q5F353	CHICK	Uncharacterized protein	9.45	9.45	10	26.3
1620	F1NDW0	CHICK	Uncharacterized protein	9.45	9.45	5	12.28
1621	F1NQH4	CHICK	Uncharacterized protein	9.44	9.44	5	7.467
1622	F1NT14	CHICK	Uncharacterized protein	9.44	9.44	5	48.39
1623	Q5F337	CHICK	Uncharacterized protein	9.43	11.57	7	39.06
1624	E1C9F4	CHICK	Uncharacterized protein	9.43	11.03	7	42.92
1625	F1P1J6	CHICK	Uncharacterized protein	9.42	9.42	6	11.52
1626	F1NFT8	CHICK	WD repeat-containing protein 61	9.42	9.42	5	31.48
1627	Q5F3N3	CHICK	Uncharacterized protein	9.41	9.46	7	12.75
1628	F1NNU4	CHICK	Uncharacterized protein	9.41	9.41	6	17.48
1629	F1NLT8	CHICK	Uncharacterized protein	9.4	9.4	5	43.35
1630	F1NSL7	CHICK	Uncharacterized protein	9.37	9.38	6	22.35
1631	Q5ZMT8	CHICK	Uncharacterized protein	9.37	9.37	5	6.957
1632	E1BXT1	CHICK	Uncharacterized protein	9.35	10.18	8	24.82
1633	R4GJ50	CHICK	Uncharacterized protein	9.35	9.35	6	38.66
1634	E1C6R9	CHICK	Uncharacterized protein	9.34	22.57	22	68.6
1635	P02259	CHICK	Histone H5	9.34	9.34	7	30
1636	E1BYN9	CHICK	Uncharacterized protein	9.32	9.32	6	18.8
1637	E1C502	CHICK	Autophagy-related protein 3	9.31	9.31	5	19.49
1638	R4GH05	CHICK	Uncharacterized protein	9.3	9.3	6	36.62
1639	Q9DGI5	CHICK	CEPU-Se alpha 1 isoform	9.3	9.3	5	29.21
1640	Q6UZ97	CHICK	MHC class II antigen	9.29	9.29	8	30.2
1641	E1BVK8	CHICK	Uncharacterized protein	9.28	9.28	5	16.94
1642	Q800W4	CHICK	TIA-1	9.28	9.28	6	22.04
1643	F1P1K3	CHICK	Uncharacterized protein	9.27	9.36	7	23.36
1644	Q5ZKA4	CHICK	Eukaryotic translation initiation factor 3 subunit J	9.27	9.27	5	25.4
1645	R4GG02	CHICK	Uncharacterized protein	9.25	9.25	5	22.96
1646	F1NT57	CHICK	Uncharacterized protein	9.24	20.24	14	44.14
1647	F1NEB5	CHICK	Uncharacterized protein	9.23	9.23	5	8.916
1648	F1NIF0	CHICK	Uncharacterized protein	9.21	9.33	5	19.35
1649	Q4FZ83	CHICK	Reticulon	9.21	9.21	6	18.1
1650	Q5ZMR4	CHICK	Uncharacterized protein	9.2	9.22	7	23.28
1651	F1N8G6	CHICK	Uncharacterized protein	9.19	9.19	8	15.3
1652	R4GLB3	CHICK	Proteasome subunit beta type	9.18	9.18	6	46.27
1653	F1N829	CHICK	Uncharacterized protein	9.18	9.18	5	10.34
1654	F1NN26	CHICK	Uncharacterized protein	9.18	9.18	5	19.38
1655	Q5ZMJ0	CHICK	Peptidyl-prolyl cis-trans isomerase	9.17	14.38	18	41.67
1656	F1NEK9	CHICK	Uncharacterized protein	9.17	9.17	5	21.57
1657	F1NII6	CHICK	Uncharacterized protein	9.17	9.17	8	60.94
1658	F1NRT4	CHICK	Uncharacterized protein	9.15	9.15	5	30.69
1659	F1NXX9	CHICK	Uncharacterized protein	9.12	10.01	6	16.08
1660	F1NG89	CHICK	Ubiquitin carboxyl-terminal hydrolase	9.12	9.15	7	11.95
1661	E1C319	CHICK	Uncharacterized protein	9.12	9.14	5	28.68
1662	F1NHH1	CHICK	Uncharacterized protein	9.11	9.11	5	76.53
1663	F1P4W6	CHICK	Beta-crystallin A2	9.1	9.1	7	37.76
1664	Q5ZM63	CHICK	Uncharacterized protein	9.1	9.1	6	22.22
1665	R4GM54	CHICK	Uncharacterized protein	9.08	9.08	7	20.94
1666	F1NZL2	CHICK	Uncharacterized protein	9.06	9.07	7	5.353
1667	Q5ZJ59	CHICK	Uncharacterized protein	9.06	9.06	6	14.37
1668	F1NTI4	CHICK	Uncharacterized protein	9.06	9.06	5	23.68
1669	Q5ZHY0	CHICK	Putative uncharacterized protein	9.05	9.13	5	15.76
1670	F1NDV3	CHICK	Uncharacterized protein	9.04	9.04	6	8.637
1671	F1NNV7	CHICK	Uncharacterized protein	9.03	9.06	7	39.73
1672	F1N9V4	CHICK	Uncharacterized protein	9.02	9.05	5	21
1673	F1NMY4	CHICK	Uncharacterized protein	9.01	10.31	7	15.69
1674	Q90847	CHICK	G protein alpha subunit	9	19.38	13	36.72
1675	E1BXJ6	CHICK	Uncharacterized protein	9	9	6	17.09
1676	F1NLA0	CHICK	Glutamyl-tRNA(Gln) amidotransferase subunit A, mitochondrial	9	9	5	16.1
1677	Q5ZI38	CHICK	Uncharacterized protein	9	9	5	16.1
1678	E1BQN0	CHICK	Uncharacterized protein	8.99	8.99	8	51.56
1679	E1BYG8	CHICK	Uncharacterized protein	8.98	9.8	6	12.94
1680	Q5ZI69	CHICK	39S ribosomal protein L37, mitochondrial	8.97	9.08	4	19.35
1681	F1NGT4	CHICK	Uncharacterized protein	8.95	8.95	15	3.977
1682	E1BUM0	CHICK	Peptidyl-prolyl cis-trans isomerase E	8.95	8.95	5	24.25
1683	E1BYP1	CHICK	Uncharacterized protein	8.93	8.98	7	5.487
1684	F1NAC8	CHICK	Uncharacterized protein	8.92	9.13	6	24.71
1685	Q5ZJF1	CHICK	COP9 signalosome complex subunit 3	8.91	8.91	6	19.39
1686	F1NYK6	CHICK	Uncharacterized protein	8.9	8.9	6	47.29
1687	F1NKJ7	CHICK	Uncharacterized protein	8.9	8.9	5	26.26
1688	F1P5S9	CHICK	Uncharacterized protein	8.88	9.27	4	10.39
1689	Q5ZKF6	CHICK	7-methylguanosine phosphate-specific 5'-nucleotidase	8.88	8.88	6	22.84
1690	F1P458	CHICK	Sulfhydryl oxidase	8.87	8.87	5	10.37
1691	F1NIE3	CHICK	Uncharacterized protein	8.84	9.17	5	9.295
1692	F1NU68	CHICK	Uncharacterized protein	8.84	8.84	8	11.96
1693	E1BYY7	CHICK	3-oxoacyl-[acyl-carrier-protein] synthase	8.84	8.84	6	23.43
1694	F1NYB5	CHICK	Uncharacterized protein	8.81	8.82	4	17.96
1695	E1BQV4	CHICK	Uncharacterized protein	8.79	8.79	5	16.86
1696	R9PXP3	CHICK	NAD-dependent protein deacylase sirtuin-5, mitochondrial	8.79	8.79	5	23.64
1697	F1P4F3	CHICK	Lymphocyte antigen 86	8.79	8.79	6	36.25
1698	Q5ZHL5	CHICK	Uncharacterized protein	8.79	8.79	5	32.76
1699	F1NQF9	CHICK	Uncharacterized protein	8.77	9.75	7	9.099
1700	E1BXI7	CHICK	Uncharacterized protein	8.77	8.78	5	7.947
1701	E1C8Q2	CHICK	Uncharacterized protein	8.75	8.75	5	14.6
1702	F1NC27	CHICK	Uncharacterized protein	8.74	8.77	4	22.81
1703	F1P2A6	CHICK	Adenosine deaminase	8.74	8.74	6	24.37
1704	Q5ZHS6	CHICK	Uncharacterized protein	8.73	8.73	5	29.68
1705	F1NH79	CHICK	Uncharacterized protein	8.72	8.72	6	4.468
1706	Q5ZK19	CHICK	Uncharacterized protein	8.71	8.71	6	36.22
1707	F1NDS2	CHICK	Uncharacterized protein	8.7	9.32	6	28.45
1708	F1P5B8	CHICK	Uncharacterized protein	8.7	8.74	5	18.91
1709	F1N9H8	CHICK	Protein PRRC1	8.69	8.69	6	19.46
1710	F1NRM4	CHICK	Uncharacterized protein	8.68	8.68	6	15.57
1711	E1C2E9	CHICK	Uncharacterized protein	8.65	8.65	5	37.5
1712	E1BVB1	CHICK	Uncharacterized protein	8.64	8.64	8	29.63
1713	R4GKJ8	CHICK	Uncharacterized protein	8.64	8.64	4	48.08
1714	E1C3D3	CHICK	Uncharacterized protein	8.61	8.61	5	16.71
1715	F1NL39	CHICK	Protein argonaute-2	8.6	8.79	5	7.755
1716	Q8UUX5	CHICK	GDP/GTP exchange factor VAV2	8.6	8.6	6	8.224
1717	E1BQQ5	CHICK	Uncharacterized protein	8.6	8.6	5	15.42
1718	H9KZU6	CHICK	Uncharacterized protein	8.59	8.59	4	14.52
1719	E1C958	CHICK	Uncharacterized protein	8.59	8.59	6	17.87
1720	E1BSI1	CHICK	Uncharacterized protein	8.58	8.58	5	24.24
1721	R4GKV2	CHICK	Uncharacterized protein	8.57	8.57	5	16.45
1722	F1NVH2	CHICK	Tubulin-specific chaperone A	8.55	8.55	6	37.96
1723	E1C2H4	CHICK	Uncharacterized protein	8.55	8.55	4	9.465
1724	Q9I8C8	CHICK	Vacuolar H(+)-transporting ATPase 116 kDa subunit, a3 isoform	8.55	8.55	5	8.602
1725	F1NEN7	CHICK	Uncharacterized protein	8.54	8.54	4	14.18
1726	Q92068	CHICK	Histone H3	8.54	8.54	8	36.76
1727	F1P073	CHICK	Uncharacterized protein	8.53	8.53	4	10.8
1728	E1C8Y3	CHICK	Uncharacterized protein	8.53	8.53	7	18.28
1729	F1NNQ3	CHICK	Vacuolar protein sorting-associated protein 29	8.52	8.52	4	32.07
1730	Q49B65	CHICK	EF hand-containing protein 1	8.51	8.52	5	24.37
1731	R4GL80	CHICK	Uncharacterized protein	8.5	8.52	5	29.22
1732	F1P1X4	CHICK	Uncharacterized protein	8.49	8.5	9	5.269
1733	Q5ZJ02	CHICK	DBIRD complex subunit ZNF326	8.49	8.5	10	17.67
1734	Q5ZMW3	CHICK	Apoptosis inhibitor 5	8.48	8.49	4	10.9
1735	R4GI12	CHICK	Uncharacterized protein	8.47	8.48	6	25.24
1736	Q5F372	CHICK	E3 ubiquitin-protein ligase	8.47	8.47	6	10.3
1737	Q5ZMM6	CHICK	Uncharacterized protein	8.47	8.47	4	20.75
1738	Q5ZKR9	CHICK	Uncharacterized protein	8.45	16.69	15	55
1739	F1P1V2	CHICK	Uncharacterized protein	8.45	8.46	6	15.05
1740	Q5ZM91	CHICK	cAMP-dependent protein kinase type I-alpha regulatory subunit	8.44	9.24	7	20.68
1741	R4GIZ0	CHICK	Uncharacterized protein	8.44	8.44	5	19.41
1742	Q5ZHN4	CHICK	Protein XRP2	8.44	8.44	5	20.73
1743	Q5ZIF2	CHICK	Uncharacterized protein	8.43	8.43	5	12.02
1744	Q67BJ3	CHICK	Nicastrin	8.42	8.55	5	9.484
1745	F1NPX4	CHICK	Vacuolar fusion protein CCZ1 homolog	8.41	8.41	5	11.79
1746	F1P4X7	CHICK	Uncharacterized protein	8.41	8.41	6	13.5
1747	F1P1L0	CHICK	Uncharacterized protein	8.4	8.41	7	19.65
1748	E1C6E6	CHICK	Uncharacterized protein	8.39	8.4	8	3.865
1749	F1NWF6	CHICK	Asparagine synthetase	8.39	8.39	4	9.091
1750	Q5ZLN0	CHICK	Leucine-rich repeat-containing protein 40	8.37	8.39	4	10.61
1751	F1P2U1	CHICK	Uncharacterized protein	8.34	8.34	5	8.65
1752	E1C6B2	CHICK	Uncharacterized protein	8.34	8.34	5	15.67
1753	E1BVY0	CHICK	Uncharacterized protein	8.33	8.35	5	8.924
1754	F1NVN3	CHICK	Uncharacterized protein	8.32	8.32	5	11.52
1755	E1BQZ4	CHICK	Uncharacterized protein	8.31	8.31	4	9.065
1756	E1C2C2	CHICK	Uncharacterized protein	8.3	8.33	6	14.38
1757	R4GJZ6	CHICK	Uncharacterized protein	8.3	8.3	4	20.41
1758	F1NSL8	CHICK	Uncharacterized protein	8.29	8.29	6	16.23
1759	E1BVF8	CHICK	Uncharacterized protein	8.28	8.29	4	16.89
1760	E1BVP5	CHICK	Uncharacterized protein	8.27	8.27	4	15.94
1761	Q5ZMH8	CHICK	Uncharacterized protein	8.26	8.26	6	19.5
1762	F1NV15	CHICK	Uncharacterized protein	8.25	13.45	8	23.91
1763	F1P0Z7	CHICK	Uncharacterized protein	8.24	8.41	4	33.87
1764	F1NH66	CHICK	Uncharacterized protein	8.24	8.24	4	6.781
1765	F1NTP4	CHICK	Very-long-chain (3R)-3-hydroxyacyl-CoA dehydratase	8.24	8.24	5	18.13
1766	F1NW03	CHICK	Uncharacterized protein	8.23	9.29	5	14.29
1767	F1NIN3	CHICK	Uncharacterized protein	8.23	8.23	5	19.62
1768	Q5ZIL8	CHICK	Uncharacterized protein	8.21	8.21	4	23.67
1769	Q5ZMI0	CHICK	Uncharacterized protein	8.21	8.21	5	21.08
1770	F1NHH2	CHICK	Uncharacterized protein	8.2	8.21	6	7.751
1771	E1BZ33	CHICK	Uncharacterized protein	8.18	8.28	6	8.309
1772	P05081	CHICK	Adenylate kinase isoenzyme 1	8.17	8.45	4	27.32
1773	Q5ZK63	CHICK	Activated RNA polymerase II transcriptional coactivator p15	8.17	8.17	5	42.06
1774	P13914	CHICK	Arylamine N-acetyltransferase, pineal gland isozyme NAT-3	8.17	8.17	5	16.55
1775	F1NC67	CHICK	Uncharacterized protein	8.16	8.16	5	5.483
1776	E1BY89	CHICK	Uncharacterized protein	8.16	8.16	13	43.57
1777	Q5F3I9	CHICK	Uncharacterized protein	8.15	8.16	4	6.905
1778	Q5F3R8	CHICK	Uncharacterized protein	8.15	8.15	6	26.61
1779	F1NLM5	CHICK	Uncharacterized protein	8.15	8.15	5	53.72
1780	T1P426	CHICK	Numb variant 1	8.14	8.14	4	9.683
1781	O57378	CHICK	Receptor-associated protein	8.13	8.44	7	19.54
1782	F1NLN3	CHICK	Uncharacterized protein	8.13	8.13	5	22.22
1783	F1P578	CHICK	Mitochondrial Rho GTPase	8.11	11.91	7	13.43
1784	F1NLW2	CHICK	Uncharacterized protein	8.11	8.11	4	8.246
1785	E1BVT7	CHICK	Uncharacterized protein	8.1	8.1	4	25.68
1786	E1BXY8	CHICK	Uncharacterized protein	8.1	8.1	5	32.22
1787	E1C189	CHICK	Uncharacterized protein	8.09	8.1	5	52.78
1788	Q5F3R9	CHICK	Uncharacterized protein	8.08	8.08	4	24.19
1789	E1C7F5	CHICK	Uncharacterized protein	8.07	8.07	4	12.82
1790	E1C5L8	CHICK	Uncharacterized protein	8.06	8.06	4	20.86
1791	F1NT10	CHICK	Uncharacterized protein	8.05	8.05	5	7.039
1792	F1P2G6	CHICK	Uncharacterized protein	8.05	8.05	5	12.48
1793	F1NA16	CHICK	Uncharacterized protein	8.05	8.05	6	8.942
1794	F1NWF2	CHICK	Uncharacterized protein	8.05	8.05	8	17.33
1795	Q5ZLW7	CHICK	Uncharacterized protein	8.04	8.06	4	12.81
1796	E1C4C0	CHICK	Acyl carrier protein	8.04	8.04	7	22.67
1797	F1NIL3	CHICK	Uncharacterized protein	8.04	8.04	4	46.23
1798	E1C165	CHICK	Uncharacterized protein	8.03	8.06	4	18.03
1799	E1C549	CHICK	Uncharacterized protein	8.03	8.03	11	4.165
1800	F1P4U3	CHICK	Secreted phosphoprotein 24	8.03	8.03	4	23.44
1801	F1NC02	CHICK	Proteasome subunit alpha type	8.03	8.03	10	29.5
1802	Q5F370	CHICK	Uncharacterized protein	8.03	8.03	4	14.41
1803	F1NE50	CHICK	Probable glutamate--tRNA ligase, mitochondrial	8.02	8.03	4	10.96
1804	F1NDS1	CHICK	Uncharacterized protein	8.02	8.02	5	15.14
1805	F1NCJ8	CHICK	Uncharacterized protein	8.02	8.02	4	12.83
1806	E1C6W3	CHICK	Uncharacterized protein	8.02	8.02	4	13.13
1807	Q5ZKM9	CHICK	Uncharacterized protein	8.01	8.13	4	19.32
1808	A1IMF0	CHICK	Ubiquitin carboxyl-terminal hydrolase isozyme L1	8.01	8.04	5	22.77
1809	F1N970	CHICK	Uncharacterized protein	8.01	8.03	4	17.21
1810	P62764	CHICK	Visinin-like protein 1	8.01	8.03	5	26.7
1811	E3VVZ9	CHICK	Elongation of very long chain fatty acids protein	8.01	8.01	5	21.13
1812	P79781	CHICK	Ubiquitin-40S ribosomal protein S27a	8.01	8.01	8	44.23
1813	Q5ZLY6	CHICK	Uncharacterized protein	8.01	8.01	4	19.86
1814	F1NLX1	CHICK	Uncharacterized protein	8.01	8.01	4	12.87
1815	R4GG07	CHICK	Uncharacterized protein	8	18.39	19	90.48
1816	E1C080	CHICK	Uncharacterized protein	8	12.01	7	34.3
1817	B8YK79	CHICK	Lysozyme	8	8.01	7	33.33
1818	Q90ZH5	CHICK	SAP18	8	8	5	32.68
1819	H9L3Q6	CHICK	Uncharacterized protein	8	8	4	37.18
1820	F1P528	CHICK	Uncharacterized protein	8	8	5	24.87
1821	F1N828	CHICK	Uncharacterized protein	8	8	8	59.76
1822	E1C4N0	CHICK	Uncharacterized protein	8	8	6	32.73
1823	R4GLY3	CHICK	Uncharacterized protein	8	8	6	27.32
1824	R4GHT1	CHICK	Uncharacterized protein	8	8	7	59.12
1825	Q5ZLY4	CHICK	Uncharacterized protein	8	8	6	64.57
1826	Q5ZKB0	CHICK	Uncharacterized protein	8	8	6	26.37
1827	F1NYT8	CHICK	Uncharacterized protein	8	8	6	42.75
1828	F1NVH4	CHICK	Uncharacterized protein	8	8	4	24.15
1829	F1NRJ7	CHICK	Uncharacterized protein	8	8	4	26.72
1830	F1NIH5	CHICK	Uncharacterized protein	8	8	6	26.11
1831	F1NBY1	CHICK	TAR DNA-binding protein 43	8	8	4	15.94
1832	R4GMJ4	CHICK	Eukaryotic translation initiation factor 3 subunit K	8	8	4	18.18
1833	R4GJQ1	CHICK	Uncharacterized protein	8	8	4	30.82
1834	R4GHG6	CHICK	Uncharacterized protein	8	8	4	21.14
1835	F1P579	CHICK	Uncharacterized protein	8	8	6	47.3
1836	F1P2A1	CHICK	Uncharacterized protein	8	8	4	45.07
1837	E1C6C9	CHICK	Uncharacterized protein	8	8	5	32
1838	E1BUJ8	CHICK	Uncharacterized protein	8	8	4	33.33
1839	E1BQW1	CHICK	Uncharacterized protein	8	8	4	15.54
1840	Q679P3	CHICK	PDZ and LIM domain protein 7	7.97	7.97	5	17.07
1841	E1BVB0	CHICK	Uncharacterized protein	7.96	7.96	5	32.04
1842	Q5F422	CHICK	Uncharacterized protein	7.95	8.34	4	10.57
1843	Q5ZI34	CHICK	Redox-regulatory protein FAM213A	7.95	7.95	4	18.75
1844	F1NF91	CHICK	Uncharacterized protein	7.93	7.93	5	34.32
1845	Q5ZL58	CHICK	Uncharacterized protein	7.92	7.92	5	47.62
1846	F1P5J7	CHICK	Uncharacterized protein	7.91	7.92	4	8.805
1847	F1NNJ3	CHICK	Uncharacterized protein	7.9	7.9	6	14.31
1848	F1NEB3	CHICK	Uncharacterized protein	7.9	7.9	8	18.75
1849	R4GL32	CHICK	Uncharacterized protein	7.89	7.93	4	12.71
1850	F1NLE6	CHICK	Oxysterol-binding protein	7.89	7.91	4	6.36
1851	E1C4I9	CHICK	Uncharacterized protein	7.89	7.89	5	25.17
1852	E1C1G8	CHICK	Uncharacterized protein	7.86	7.86	4	11.04
1853	R4GKF5	CHICK	Uncharacterized protein	7.84	7.84	11	31.22
1854	E1BYP9	CHICK	Uncharacterized protein	7.84	7.84	4	23.75
1855	E1C5A3	CHICK	Uncharacterized protein	7.82	7.82	4	12.65
1856	Q5ZLT7	CHICK	Basic leucine zipper and W2 domain-containing protein 1	7.82	7.82	6	11.48
1857	E1C8F7	CHICK	Uncharacterized protein	7.82	7.82	7	25.48
1858	H9KYU8	CHICK	Uncharacterized protein	7.8	7.8	7	28.65
1859	F1NDU0	CHICK	Protein CASC4	7.79	7.79	4	14.4
1860	F1NGU9	CHICK	Cleavage and polyadenylation-specificity factor subunit 6	7.79	7.79	6	14.03
1861	F1NF19	CHICK	Uncharacterized protein	7.78	7.79	6	12.52
1862	F1NLK0	CHICK	Uncharacterized protein	7.78	7.78	4	10.4
1863	R4GH50	CHICK	Uncharacterized protein	7.77	7.77	5	34.03
1864	Q90643	CHICK	Interferon regulatory factor 3	7.75	7.76	5	13.24
1865	F1NH93	CHICK	Uncharacterized protein	7.75	7.75	4	23.14
1866	F1NMA3	CHICK	Uncharacterized protein	7.74	16.54	9	41.22
1867	O93417	CHICK	Caspase-3	7.73	9.85	6	27.56
1868	F1NUF8	CHICK	Uncharacterized protein	7.72	8.33	6	19.83
1869	E1BXJ0	CHICK	Uncharacterized protein	7.72	7.72	4	24.19
1870	F1NR48	CHICK	Uncharacterized protein	7.71	7.71	4	17.23
1871	F1NQ43	CHICK	RRP12-like protein	7.7	7.7	5	5.271
1872	F1NC49	CHICK	Uncharacterized protein	7.68	7.92	4	9.738
1873	F1P241	CHICK	Uncharacterized protein	7.67	7.93	4	17.82
1874	E1BQJ3	CHICK	Uncharacterized protein	7.67	7.67	6	10.01
1875	E1C7C1	CHICK	Uncharacterized protein	7.66	7.66	5	9.418
1876	Q90642	CHICK	Cell division cycle control protein 37	7.66	7.66	4	24.8
1877	F1NNR3	CHICK	Annexin	7.64	7.64	6	19.87
1878	F1NQR2	CHICK	Uncharacterized protein	7.64	7.64	5	17.8
1879	R4GK96	CHICK	Uncharacterized protein	7.63	7.63	4	27.27
1880	Q5ZL81	CHICK	Uncharacterized protein	7.63	7.63	5	20.12
1881	E1C7D6	CHICK	Uncharacterized protein	7.62	7.62	5	22.36
1882	E1BYB1	CHICK	Uncharacterized protein	7.6	7.6	4	15.47
1883	R9PXM6	CHICK	Small nuclear ribonucleoprotein-associated protein B'	7.59	7.59	6	7.991
1884	Q5ZLN3	CHICK	Uncharacterized protein	7.58	7.58	6	31.72
1885	R4GLT3	CHICK	Uncharacterized protein	7.57	7.57	6	53.57
1886	F1P0X3	CHICK	Uncharacterized protein	7.56	17.63	11	28.96
1887	Q9DDD4	CHICK	Tetranectin	7.55	7.55	5	25.37
1888	E1BSH7	CHICK	Uncharacterized protein	7.52	7.91	5	7.285
1889	F1NK98	CHICK	Tubulin-specific chaperone D	7.52	7.52	6	5.594
1890	E1C062	CHICK	Uncharacterized protein	7.52	7.52	4	13.11
1891	F1NPU8	CHICK	High mobility group protein B2	7.51	8.71	6	25.6
1892	E1BQX1	CHICK	Uncharacterized protein	7.51	8.44	6	24.78
1893	P41263	CHICK	Retinol-binding protein 4	7.5	7.52	4	29.59
1894	F1NBN1	CHICK	Uncharacterized protein	7.5	7.5	5	11.34
1895	F1NB68	CHICK	Paxillin	7.48	7.48	5	15.5
1896	Q5ZMN5	CHICK	Uncharacterized protein	7.48	7.48	4	13.81
1897	R4GLH7	CHICK	Uncharacterized protein	7.48	7.48	4	25
1898	F1NCS2	CHICK	Uncharacterized protein	7.47	7.56	5	8.879
1899	Q5F494	CHICK	Diacylglycerol kinase	7.47	7.52	4	6.716
1900	Q5ZJW5	CHICK	Uncharacterized protein	7.47	7.47	10	43.93
1901	P61355	CHICK	60S ribosomal protein L27	7.46	7.46	7	36.03
1902	H9KZN4	CHICK	Uncharacterized protein	7.44	17.47	11	15.6
1903	E1BYF5	CHICK	Uncharacterized protein	7.43	7.43	7	6.792
1904	Q2XP49	CHICK	Deoxyribonuclease II	7.43	7.43	4	15.7
1905	R4GGD2	CHICK	Uncharacterized protein	7.42	7.42	4	26.13
1906	Q8AWB4	CHICK	Putative uncharacterized protein POFUT1	7.41	7.41	4	14.21
1907	E1C0P9	CHICK	Uncharacterized protein	7.41	7.41	5	6.73
1908	F1NBX4	CHICK	Uncharacterized protein	7.39	7.39	6	21.62
1909	P11183	CHICK	Glycine cleavage system H protein, mitochondrial	7.38	7.38	12	43.9
1910	E1C8Z9	CHICK	Uncharacterized protein	7.37	7.38	4	6.853
1911	Q5ZIU4	CHICK	Uncharacterized protein	7.36	7.37	4	14.81
1912	E1BTB4	CHICK	Uncharacterized protein	7.36	7.37	5	10.65
1913	E1BYM1	CHICK	mRNA cap guanine-N7 methyltransferase	7.34	7.34	4	12.29
1914	E1C9H4	CHICK	Uncharacterized protein	7.34	7.34	5	40.15
1915	Q5ZIT5	CHICK	Ras-related protein Rab-10	7.31	11.47	6	42
1916	E1C477	CHICK	Uncharacterized protein	7.31	7.31	5	12.48
1917	Q5ZLX0	CHICK	Uncharacterized protein	7.3	9.43	5	35.9
1918	E1BVG7	CHICK	Uncharacterized protein	7.29	7.3	5	8.966
1919	F1NM39	CHICK	Histone deacetylase	7.28	7.28	5	12.5
1920	R4GLE1	CHICK	Uncharacterized protein	7.28	7.28	5	29.29
1921	F1NV89	CHICK	Uncharacterized protein	7.27	7.28	6	5.237
1922	F1NMQ4	CHICK	Uncharacterized protein	7.26	7.32	4	13.29
1923	E1C7T1	CHICK	Uncharacterized protein	7.26	7.26	3	10.59
1924	Q5ZMT4	CHICK	Uncharacterized protein	7.25	7.25	6	22.12
1925	F1NDA1	CHICK	Uncharacterized protein	7.22	7.22	4	13.69
1926	E1BRP3	CHICK	Uncharacterized protein	7.2	7.2	4	20.52
1927	Q646T7	CHICK	FK-506 binding protein 51	7.19	7.2	4	9.8
1928	F1NUY9	CHICK	Ufm1-specific protease 2	7.19	7.19	4	12.83
1929	Q5F3N1	CHICK	Protein-L-isoaspartate(D-aspartate) O-methyltransferase	7.19	7.19	7	42.98
1930	F1NG19	CHICK	Uncharacterized protein	7.18	7.18	4	31.22
1931	E1BW59	CHICK	Uncharacterized protein	7.18	7.18	4	8.879
1932	F1NW80	CHICK	Golgi SNAP receptor complex member 1	7.16	7.17	4	26.94
1933	E1BV94	CHICK	Uncharacterized protein	7.16	7.16	4	15.58
1934	F1NIF3	CHICK	Uncharacterized protein	7.14	7.15	6	32.31
1935	R4GLY4	CHICK	Uncharacterized protein	7.14	7.14	4	10.61
1936	F1NYY5	CHICK	Phosphoethanolamine/phosphocholine phosphatase	7.12	7.12	4	18.28
1937	Q5ZKH7	CHICK	Uncharacterized protein	7.12	7.12	4	16.44
1938	E1BZ79	CHICK	Uncharacterized protein	7.12	7.12	4	13.37
1939	O42270	CHICK	P52 pro-apototic protein	7.11	7.11	6	17.85
1940	F1NA79	CHICK	Uncharacterized protein	7.1	7.19	4	9.454
1941	F1N9T9	CHICK	Uncharacterized protein	7.1	7.1	4	14.57
1942	F1P2G8	CHICK	Uncharacterized protein	7.09	9.25	5	8.432
1943	F1NN66	CHICK	Uncharacterized protein	7.08	7.11	6	30
1944	F1NZ85	CHICK	Uncharacterized protein	7.08	7.08	10	5.979
1945	Q90712	CHICK	Zipper protein	7.08	7.08	5	13.63
1946	F1P3Q8	CHICK	Uncharacterized protein	7.07	7.08	4	6.56
1947	F1NG59	CHICK	Uncharacterized protein	7.07	7.07	4	7.403
1948	F1N9B7	CHICK	Uncharacterized protein	7.06	7.06	5	16.87
1949	R4GHG9	CHICK	Uncharacterized protein	7.05	7.2	6	11.91
1950	E1BSI6	CHICK	Uncharacterized protein	7.05	7.05	5	34.24
1951	H6W8E6	CHICK	Acyltransferase wax synthase	7.03	7.03	5	19.89
1952	E1BRH5	CHICK	Uncharacterized protein	7.03	7.03	4	22.02
1953	F1NM87	CHICK	Uncharacterized protein	7.01	7.01	4	11.62
1954	F1NWP1	CHICK	Coagulation factor IX	7.01	7.01	5	16.77
1955	F1N8A1	CHICK	Uncharacterized protein	7.01	7.01	4	10.3
1956	Q5F464	CHICK	Lipoma-preferred partner homolog	7	7	4	10.43
1957	F1NIS9	CHICK	Uncharacterized protein	6.99	23	19	42.59
1958	E1BYS6	CHICK	Uncharacterized protein	6.99	7	4	6.871
1959	Q5ZIY4	CHICK	Ribosome maturation protein SBDS	6.97	6.97	4	16.4
1960	R4GJM5	CHICK	Uncharacterized protein	6.97	6.97	5	40.81
1961	F1NI31	CHICK	Uncharacterized protein	6.96	6.96	5	7.314
1962	F1NP48	CHICK	60S ribosomal protein L36	6.96	6.96	6	31.08
1963	P24802	CHICK	Procollagen-lysine,2-oxoglutarate 5-dioxygenase 1	6.95	8.99	5	8.904
1964	F1NMW8	CHICK	Uncharacterized protein	6.95	7.06	4	16.07
1965	Q5ZM62	CHICK	Uncharacterized protein	6.94	6.94	4	8.668
1966	F1P291	CHICK	SPARC	6.94	6.94	4	26.17
1967	F1NL59	CHICK	Caspase	6.93	6.95	5	14.22
1968	F1NNP9	CHICK	Uncharacterized protein	6.92	6.92	4	45.95
1969	Q5ZL92	CHICK	Eukaryotic translation initiation factor 6	6.92	6.92	10	26.12
1970	F1NV60	CHICK	Uncharacterized protein	6.92	6.92	4	10.8
1971	F1P3T9	CHICK	Uncharacterized protein	6.9	7.02	8	5.444
1972	Q9I9B8	CHICK	Non-Canonical UBiquitin Conjugating Enzyme 1 (NCUBE1)	6.9	6.9	5	21.45
1973	R4GG51	CHICK	Uncharacterized protein	6.89	6.89	4	13.04
1974	E1BV45	CHICK	Uncharacterized protein	6.87	6.87	5	19.79
1975	F1P0G8	CHICK	Uncharacterized protein	6.86	7.17	6	5.499
1976	Q2I811	CHICK	NK-lysin	6.86	6.86	6	34.29
1977	E1BQ86	CHICK	Uncharacterized protein	6.85	6.86	5	7.189
1978	O13016	CHICK	Tyrosine-protein phosphatase non-receptor type 1	6.85	6.85	5	11.52
1979	R4GIZ6	CHICK	Uncharacterized protein	6.85	6.85	4	23.93
1980	F1NCF1	CHICK	Uncharacterized protein	6.84	7.68	5	9.265
1981	O42184-2	CHICK	Isoform 2 of CAP-Gly domain-containing linker protein 1	6.84	6.94	5	4.292
1982	F1P4H1	CHICK	Uncharacterized protein	6.84	6.85	4	8
1983	Q5ZM18	CHICK	Nucleolar GTP-binding protein 1	6.84	6.84	5	10.46
1984	H9L2B7	CHICK	Collagen alpha-1(II) chain	6.82	9.13	16	13.38
1985	E1BW99	CHICK	Uncharacterized protein	6.82	7.78	5	24.65
1986	H9KZ13	CHICK	Uncharacterized protein	6.82	6.82	4	15.4
1987	E1BZQ4	CHICK	Uncharacterized protein	6.81	6.83	5	11.95
1988	F1NNE7	CHICK	Uncharacterized protein	6.81	6.81	6	6.445
1989	Q5ZJL3	CHICK	Uncharacterized protein	6.81	6.81	5	32.47
1990	H9KZY7	CHICK	Uncharacterized protein	6.81	6.81	4	25.89
1991	E1C878	CHICK	Glucosamine-6-phosphate deaminase 2 isoform 1	6.8	6.8	3	14.55
1992	E1BYD2	CHICK	Uncharacterized protein	6.8	6.8	4	21.47
1993	Q98906	CHICK	Microtubule-associated protein	6.8	6.8	4	6.897
1994	E1BW50	CHICK	Uncharacterized protein	6.78	6.83	3	4.973
1995	F1NQU9	CHICK	Tyrosine-protein kinase Fyn	6.77	12.43	7	14.61
1996	Q5F477	CHICK	UPF0554 protein C2orf43 homolog	6.77	7.2	4	17.28
1997	F1N824	CHICK	Uncharacterized protein	6.77	6.77	3	9.158
1998	F1NMM5	CHICK	Uncharacterized protein	6.77	6.77	4	21.82
[truncated: 2,273 more rows]

## Sheet: Supplement Table 2
Supplement Table 2, The areas of 3646 quantitated proteins and CV analysis in biological and technical replicates
Accession	Protein names	Protein intensities																	Coefficient of variation among technolical repeats (%)						Coefficient of variation among biological repeats (%)
		C1-1	C1-2	C1-3	C2-1	C2-2	C3-1	C3-2	C3-3	H1-1	H1-2	H1-3	H2-1	H2-2	H2-3	H3-1	H3-2	H3-3	C1	C2	C3	H1	H2	H3	C	H
Q5F397	Uncharacterized protein	689602	658365	618654	813309	834355	NA	755514	550547	297530	330414	312898	434260	533461	591335	NA	684169	684314	5.42433	1.80641	22.194	5.2464	15.2858	0.0149874	14.7743	33.5535
F1NCV8	Uncharacterized protein (Fragment)	900548	940144	1.17418e+06	1.07428e+06	1.11831e+06	1.11406e+06	762741	1.25662e+06	440105	697672	554170	900529	737237	709947	747686	747924	NA	14.7152	2.8401	24.3365	22.8843	13.1696	0.0225165	15.5485	20.0384
F1NSA0	Uncharacterized protein	159443	142906	189227	233027	273659	202783	211659	213748	140985	163829	184678	153021	134958	NA	96805.3	NA	96837.8	14.3259	11.3408	2.78054	13.3937	8.8704	0.02367	20.1797	23.6837
F1NT10	Uncharacterized protein	NA	1.47185e+06	1.5662e+06	1.39747e+06	1.46342e+06	1.54193e+06	1.30445e+06	1.55279e+06	1.12283e+06	1.03983e+06	1.13787e+06	1.1532e+06	1.33789e+06	1.37115e+06	NA	1.31564e+06	1.31503e+06	4.3922	3.26001	9.57085	4.79919	9.12028	0.0325362	6.44772	10.1416
R4GI78	Uncharacterized protein	48258.4	45379.4	53573.3	3990.37	65879.5	66360.2	42480.4	61797.3	23707.2	33057.8	32644.8	30140.3	22129.3	NA	NA	58645.1	58617.6	8.47123	125.268	22.2872	17.7275	21.6748	0.033171	41.6391	41.5177
F1NQF9	Uncharacterized protein	1.10195e+06	1.55795e+06	NA	2.37109e+06	2.54196e+06	1.54069e+06	1.73141e+06	1.66563e+06	NA	1.09006e+06	1.38115e+06	1.72452e+06	1.51761e+06	1.68944e+06	910730	NA	911281	24.245	4.91834	5.88597	16.658	6.73621	0.0427551	28.082	26.4739
E1BYP7	Uncharacterized protein	14541.2	NA	24334.8	62725	34231.4	113929	107491	104853	39792.7	23776.2	NA	92590.7	104985	78970.5	69695.1	NA	69639.8	35.6265	41.561	4.29251	35.6317	14.1159	0.056119	64.6599	41.5022
R4GJU8	Uncharacterized protein	274922	252779	287569	470701	490546	363916	371209	364918	271508	284109	227057	486889	440999	376344	293633	293347	NA	6.47997	2.91957	1.07799	11.4879	12.7748	0.0687281	24.3001	27.1705
Q25QX5	BASH/BLNK N-terminal associated protein 1	1.42454e+06	1.36881e+06	1.40015e+06	1.82509e+06	1.79751e+06	1.56187e+06	1.63058e+06	1.68959e+06	1.79956e+06	1.95746e+06	2.03417e+06	1.92835e+06	1.97676e+06	2.00881e+06	1.59226e+06	1.59433e+06	1.59117e+06	1.99837	1.0768	3.92778	6.19694	2.05492	0.100811	11.244	10.4161
F1NIC5	Uncharacterized protein (Fragment)	6.83196e+06	7.16914e+06	7.00941e+06	7.82111e+06	7.41351e+06	7.39581e+06	7.80996e+06	8.04212e+06	5.98765e+06	6.09592e+06	6.22259e+06	6.4903e+06	6.94731e+06	6.91783e+06	6.47306e+06	6.46888e+06	6.48619e+06	2.40829	3.78367	4.22485	1.92704	3.76956	0.139506	5.74051	5.08181
Q2UZR2	Phosphoglucomutase 1	3.31635e+07	3.32474e+07	3.33307e+07	2.16575e+07	1.99295e+07	2.51171e+07	2.72151e+07	2.37452e+07	2.79996e+07	2.56434e+07	2.3973e+07	2.63289e+07	2.70381e+07	2.69257e+07	2.69425e+07	2.69127e+07	2.69902e+07	0.251406	5.87612	6.89136	7.81923	1.42416	0.145049	20.1341	4.31187
A7E3K8	Predicted NADPH oxidase-2	292016	268243	254550	323868	299761	299839	294971	294328	132233	144056	166069	242267	250654	249750	NA	183598	183206	6.98006	5.46678	1.01677	11.6456	1.85954	0.151231	7.24415	24.6171
Q5ZJD4	Uncharacterized protein	NA	82866.1	96049.8	120503	153816	129751	111122	117818	96953.2	94434.1	92089.7	103461	121932	NA	NA	118666	118369	10.4209	17.1738	7.89249	2.57401	11.5897	0.177551	19.7931	11.9976
F1P337	Uncharacterized protein	4.12501e+06	3.95717e+06	3.97695e+06	4.17327e+06	4.18185e+06	4.13494e+06	4.23768e+06	4.12143e+06	3.71274e+06	4.15356e+06	4.1022e+06	4.07261e+06	4.14146e+06	4.37332e+06	4.61677e+06	4.59984e+06	4.60959e+06	2.28191	0.145187	1.52653	6.04216	3.75486	0.184365	2.38546	7.23929
F1NBV3	Uncharacterized protein	7.62443e+06	7.60446e+06	7.82527e+06	8.50182e+06	8.73761e+06	8.38038e+06	8.47739e+06	8.59915e+06	7.38989e+06	7.72819e+06	7.85495e+06	8.91516e+06	8.81232e+06	8.76296e+06	8.1048e+06	8.13025e+06	8.13582e+06	1.5892	1.93422	1.29177	3.13956	0.879359	0.203577	5.58036	6.41999
Q9I8D6	T-complex protein 1 subunit delta	1.11441e+07	1.10432e+07	1.07918e+07	1.37881e+07	1.4575e+07	1.34566e+07	1.25648e+07	1.31459e+07	1.11218e+07	1.23711e+07	1.24498e+07	1.30336e+07	1.32545e+07	1.25814e+07	1.2109e+07	1.21488e+07	1.21582e+07	1.6502	3.9238	3.46737	6.21861	2.64811	0.215181	11.3156	4.94888
E1BY22	Uncharacterized protein	4.82818e+06	4.58435e+06	4.76986e+06	4.71793e+06	4.59545e+06	4.68123e+06	4.79187e+06	4.79797e+06	4.1697e+06	4.45112e+06	4.24652e+06	5.22467e+06	5.17023e+06	5.75279e+06	4.54739e+06	4.5297e+06	4.53103e+06	2.69326	1.85976	1.38133	3.39147	5.97815	0.217233	1.97494	11.1302
P84173	Prohibitin	3.36262e+07	3.35352e+07	3.36211e+07	3.56045e+07	3.52226e+07	3.39376e+07	3.59176e+07	3.4216e+07	2.31901e+07	2.38026e+07	2.34556e+07	3.2765e+07	3.31509e+07	3.34785e+07	3.19206e+07	3.17898e+07	3.17997e+07	0.152274	0.762514	3.08979	1.30795	1.07799	0.228704	2.81838	15.4041
E1C5R3	Uncharacterized protein	62085.6	64140	53412.8	82229.4	86202.7	65401.2	70808.4	74972.8	34157.6	37733.3	43742.6	65617	45540.4	44914.7	57487.7	57242.8	57256.9	9.50863	3.33613	6.81766	12.5666	22.6357	0.239795	15.5828	21.359
F1N9R2	Uncharacterized protein	1.39172e+06	1.33834e+06	1.34388e+06	1.79768e+06	1.8159e+06	1.3939e+06	1.38768e+06	1.47994e+06	1.77028e+06	1.70717e+06	1.75495e+06	1.27893e+06	1.07607e+06	1.11902e+06	1.53888e+06	1.53229e+06	1.53202e+06	2.16127	0.713098	3.62991	1.88719	9.23132	0.253147	13.2601	17.7987
F1NAC6	Uncharacterized protein	1.89462e+07	1.93586e+07	1.89384e+07	1.56902e+07	1.4207e+07	1.66795e+07	1.63e+07	1.55333e+07	1.36852e+07	1.3706e+07	1.31608e+07	1.48017e+07	1.55049e+07	1.5435e+07	1.47188e+07	1.46792e+07	1.46422e+07	1.25979	7.01597	3.61103	2.28537	2.54068	0.260784	11.2235	5.54584
E1C8R1	Probable ATP-dependent RNA helicase DDX6	2.6784e+06	2.66119e+06	2.67587e+06	2.67833e+06	2.3304e+06	2.94259e+06	2.72057e+06	2.65958e+06	2.44722e+06	2.33143e+06	2.49466e+06	3.06744e+06	3.03263e+06	3.05417e+06	2.69494e+06	2.6813e+06	2.69186e+06	0.347722	9.82398	5.36886	3.46336	0.575842	0.266022	6.21528	10.1388
F1NJ69	Uncharacterized protein	5.11433e+06	5.03141e+06	5.28945e+06	5.3532e+06	5.52914e+06	5.14817e+06	5.47873e+06	5.46182e+06	4.4026e+06	4.47515e+06	4.90489e+06	5.71114e+06	5.84361e+06	6.03496e+06	5.33009e+06	5.32822e+06	5.35564e+06	2.56045	2.28643	3.47124	5.90932	2.77661	0.286982	3.51663	10.9113
E1BR04	Uncharacterized protein (Fragment)	216099	205537	178351	20840.5	178714	NA	45365	82497.2	14216.2	11809.9	NA	12331.2	13757.2	NA	192237	193020	NA	9.73742	111.883	41.07	13.0756	7.73009	0.287318	60.9485	127.237
E1BQ58	Uncharacterized protein	1.32491e+06	1.42106e+06	1.32024e+06	1.2753e+06	1.22065e+06	1.12003e+06	1.1358e+06	1.30593e+06	780018	808113	890615	909359	957312	995720	1.02716e+06	1.03346e+06	1.03177e+06	4.1987	3.09664	8.68247	6.95743	4.53484	0.316355	8.03939	10.2947
Q90899	Leucine-zipper protein	109366	NA	159745	18678	103898	NA	34155	38658.4	NA	211214	243134	207586	207039	NA	NA	256488	257688	26.4752	98.322	8.74671	9.93527	0.186638	0.330017	71.5099	10.6639
Q5ZMT4	Uncharacterized protein	2.8587e+06	2.96044e+06	2.96301e+06	3.09158e+06	3.33111e+06	2.98513e+06	2.90403e+06	3.08105e+06	2.49411e+06	2.82225e+06	2.7678e+06	3.22945e+06	3.45594e+06	3.36883e+06	3.03812e+06	3.01722e+06	3.03109e+06	2.03244	5.27418	2.96356	6.52585	3.4089	0.351105	4.89377	10.0209
E1BQD1	Uncharacterized protein (Fragment)	3.79221e+06	4.02695e+06	3.97379e+06	4.86348e+06	5.15335e+06	4.71992e+06	4.4209e+06	4.53891e+06	5.31305e+06	6.15026e+06	6.05561e+06	4.49361e+06	4.51789e+06	4.19334e+06	5.20061e+06	5.23085e+06	5.19782e+06	3.13124	4.09249	3.30294	7.85136	4.10706	0.351647	10.7237	13.0324
E1BTG1	Uncharacterized protein	9.56394e+06	9.48898e+06	9.63333e+06	1.04195e+07	1.09972e+07	1.02403e+07	1.05319e+07	1.05349e+07	7.98165e+06	8.90722e+06	9.28838e+06	9.95507e+06	1.01457e+07	1.04402e+07	9.82198e+06	9.79604e+06	9.86603e+06	0.755001	3.81485	1.62125	7.70132	2.40088	0.360046	5.4262	7.81303
F1NGJ1	Uncharacterized protein (Fragment)	1.12288e+06	988684	899709	1.64133e+06	1.65178e+06	1.52675e+06	1.41302e+06	1.29453e+06	340034	NA	565818	NA	441569	355807	1.35959e+06	NA	1.35261e+06	11.1923	0.44875	8.22693	35.2493	15.2107	0.363768	22.0494	66.1831
F1N970	Uncharacterized protein (Fragment)	667323	784099	NA	296798	241441	983907	810365	901744	798791	NA	674873	1.2869e+06	NA	921438	942464	NA	947331	11.3782	14.545	9.66003	11.8919	23.4039	0.364221	43.4654	22.0793
F1P5K6	Poly [ADP-ribose] polymerase 1	3.12381e+06	3.07977e+06	3.12272e+06	4.38163e+06	4.29398e+06	3.42985e+06	3.67679e+06	3.61372e+06	2.59844e+06	2.70592e+06	2.60382e+06	3.16082e+06	3.23183e+06	3.25676e+06	3.18826e+06	3.19535e+06	3.21158e+06	0.807904	1.42882	3.59028	2.29749	1.54761	0.37383	14.3267	9.56357
E1BR38	Argininosuccinate synthase	2.86503e+06	2.79426e+06	2.82999e+06	2.33224e+06	2.60804e+06	2.37185e+06	2.86222e+06	2.71654e+06	1.9618e+06	2.44937e+06	1.90963e+06	2.96221e+06	2.77497e+06	2.78518e+06	2.37451e+06	2.36428e+06	2.38238e+06	1.25054	7.89521	9.50215	14.1295	3.70589	0.382402	8.06194	14.6845
Q9DDD4	Tetranectin	5.35601e+06	996324	1.07897e+06	1.14744e+06	1.03311e+06	4.20864e+06	4.52499e+06	NA	712385	NA	627029	NA	1.06133e+06	767592	4.76886e+06	4.8058e+06	4.79324e+06	100.664	7.41436	5.12262	9.01229	22.713	0.392176	75.2504	85.4545
F1NEB4	Protein transport protein Sec31A	6.59735e+06	6.51591e+06	6.64494e+06	7.82964e+06	7.80125e+06	6.91003e+06	7.21511e+06	7.34441e+06	6.57495e+06	6.57939e+06	6.52319e+06	7.16763e+06	7.39877e+06	7.79004e+06	7.4009e+06	7.34408e+06	7.36297e+06	0.990779	0.256912	3.11658	0.476364	4.22186	0.392618	7.39496	6.39581
F1NX22	Collagen alpha-1(XII) chain	6.52778e+06	6.62746e+06	6.46251e+06	9.35711e+06	9.40963e+06	7.73462e+06	7.96911e+06	8.252e+06	6.83653e+06	7.15514e+06	7.18993e+06	7.02844e+06	7.16906e+06	7.0886e+06	7.70526e+06	7.67112e+06	7.64281e+06	1.27034	0.395833	3.24428	2.75856	0.994308	0.407544	15.3646	4.34035
R4GKU9	Uncharacterized protein	4.21128e+06	4.16884e+06	4.2149e+06	3.72967e+06	3.67748e+06	3.51448e+06	3.69772e+06	3.57817e+06	3.54531e+06	3.57246e+06	3.71783e+06	3.83405e+06	3.78494e+06	3.92718e+06	3.98434e+06	4.00513e+06	4.01776e+06	0.610084	0.9964	2.58646	2.56837	1.87716	0.421679	7.72715	4.72227
E1BU27	Uncharacterized protein (Fragment)	1.07261e+07	1.02651e+07	1.04408e+07	9.33593e+06	9.11454e+06	9.74849e+06	9.54275e+06	9.81485e+06	1.9449e+07	1.87864e+07	1.85986e+07	8.37046e+06	7.78431e+06	7.78413e+06	1.30511e+07	1.30204e+07	1.29446e+07	2.2209	1.69692	1.4623	2.35816	4.2416	0.421816	5.67218	35.7765
Q5ZMG8	Uncharacterized protein	389081	369999	405975	122745	340690	358313	365492	265864	147554	217087	178288	290530	264764	213066	303911	305732	NA	4.6347	66.5078	16.8431	19.2534	15.4025	0.422421	28.3002	24.9764
Q5ZML2	Uncharacterized protein	NA	399706	69900.8	127313	128606	66376.8	86315.5	80924.3	NA	62335.7	21088.8	386961	447712	NA	NA	359198	361369	99.3203	0.714382	13.2445	69.9218	10.2933	0.426092	86.5494	66.8343
F1P4K4	Uncharacterized protein	1.06801e+07	1.05061e+07	1.09423e+07	1.07373e+07	1.04684e+07	1.01041e+07	1.05321e+07	1.02991e+07	1.00364e+07	1.00465e+07	1.01355e+07	1.12977e+07	1.12368e+07	1.18043e+07	1.02726e+07	1.03387e+07	1.03593e+07	2.05044	1.79349	2.07798	0.541336	2.72184	0.43858	2.47159	6.15452
O12945	Vitronectin	1.11882e+07	1.08252e+07	1.09402e+07	1.14782e+07	1.17992e+07	1.10655e+07	1.05215e+07	1.09161e+07	1.24224e+07	1.1501e+07	1.1845e+07	1.09728e+07	1.02963e+07	9.81108e+06	1.01673e+07	1.00974e+07	1.01804e+07	1.68924	1.95031	2.59425	3.90539	5.63179	0.439716	3.59009	8.49958
F1N8A8	Fatty acid synthase	2.07324e+08	1.96949e+08	1.87932e+08	2.45349e+08	2.45261e+08	2.56173e+08	2.44094e+08	2.37826e+08	2.03912e+08	2.0421e+08	2.06254e+08	2.3447e+08	2.08826e+08	1.9275e+08	1.95898e+08	1.9444e+08	1.95999e+08	4.91587	0.0254707	3.79051	0.622436	9.92467	0.446361	11.4375	6.25674
F1N8H6	Heterochromatin protein 1-binding protein 3	2.28123e+06	2.12457e+06	2.14875e+06	2.71345e+06	2.80851e+06	2.54869e+06	2.5614e+06	2.63678e+06	2.48434e+06	2.49645e+06	2.52944e+06	2.94666e+06	2.86193e+06	2.85518e+06	2.79189e+06	2.80712e+06	2.81704e+06	3.86013	2.43459	1.84397	0.932365	1.76534	0.451651	10.5001	6.50167
F1NQH4	Uncharacterized protein	NA	2.86813e+06	2.83419e+06	2.02278e+06	2.13258e+06	2.907e+06	2.7959e+06	2.93368e+06	1.6332e+06	1.45648e+06	1.93541e+06	1.50205e+06	1.48696e+06	NA	NA	2.56293e+06	2.57937e+06	0.841669	3.73713	2.53825	14.459	0.713896	0.451896	14.7403	26.5692
E1BTM1	Uncharacterized protein	1.00394e+06	1.39972e+06	1.08867e+06	1.21546e+06	1.11714e+06	1.08527e+06	1.07749e+06	1.01934e+06	516847	630417	604139	1.04408e+06	938289	973724	1.17105e+06	1.16343e+06	NA	17.902	5.96144	3.39691	10.1839	5.46483	0.461948	11.3689	29.5751
F1N914	Pyrroline-5-carboxylate reductase	1.87602e+06	2.25906e+06	2.50029e+06	2.01202e+06	1.44875e+06	1.26246e+06	1.26716e+06	NA	1.1687e+06	1.14079e+06	1.17068e+06	1.08079e+06	752573	1.46599e+06	1.345e+06	1.35394e+06	NA	14.2332	23.0176	0.262876	1.44105	32.469	0.468276	27.2365	18.4192
Q5ZJJ6	Leukotriene A(4) hydrolase	4.55987e+06	4.53311e+06	4.49887e+06	3.90829e+06	4.16591e+06	4.63474e+06	4.28933e+06	4.48462e+06	3.49922e+06	3.79266e+06	3.87757e+06	5.29222e+06	4.75494e+06	5.10168e+06	4.59547e+06	4.57957e+06	4.62276e+06	0.674868	4.51235	3.875	5.33212	5.3944	0.474987	5.60136	13.6422
Q05744	Cathepsin D	4.39212e+07	4.19789e+07	4.18269e+07	3.51822e+07	3.48756e+07	3.9899e+07	3.89541e+07	3.93865e+07	5.67288e+07	5.53725e+07	5.64877e+07	3.82647e+07	3.78142e+07	3.85967e+07	4.95851e+07	4.91423e+07	4.92087e+07	2.74272	0.61889	1.20023	1.28759	1.02736	0.484273	8.09636	16.4137
E1C7H6	Uncharacterized protein	2.04707e+06	2.18418e+06	2.09604e+06	2.82786e+06	2.54448e+06	1.89241e+06	1.85636e+06	1.94932e+06	NA	1.66953e+06	1.72806e+06	1.93585e+06	1.94784e+06	2.73128e+06	2.04017e+06	2.03822e+06	2.02201e+06	3.2943	7.45972	2.46745	2.43626	20.6722	0.490408	15.7165	15.9976
E1BQ97	Uncharacterized protein	NA	13274.3	20429.7	78834.7	65724.5	52732.9	40526.2	47311.7	53882	55261	53529.1	65686.5	62626.1	55367.3	60628.3	61054.8	NA	30.0238	12.8256	13.0526	1.68785	8.6564	0.495767	51.2354	7.808
E1BUZ4	Uncharacterized protein (Fragment)	656894	554570	628838	676778	622376	675513	658747	701896	466465	527595	566499	696416	714104	814969	649104	647012	642630	8.61909	5.92202	3.20496	9.694	8.62126	0.511178	7.01764	16.436
F1NXN8	Uncharacterized protein	2.94361e+06	2.8506e+06	3.01461e+06	2.26728e+06	2.35482e+06	2.31392e+06	2.38154e+06	2.59115e+06	2.77401e+06	2.86485e+06	2.88804e+06	2.03768e+06	2.27838e+06	2.19868e+06	2.04814e+06	2.0691e+06	2.06086e+06	2.80133	2.67852	5.95122	2.12038	5.64627	0.512854	11.7884	15.8199
F1N9R1	Uncharacterized protein	856860	897135	953685	807817	702145	775335	729621	645437	642522	583501	561259	881350	960640	974370	892089	894200	901167	5.38915	9.89707	9.19244	7.04913	5.3487	0.530286	13.0251	20.3843
F1N9H3	Protein disulfide-isomerase	6.94456e+07	6.73302e+07	6.70678e+07	7.91996e+07	7.75214e+07	7.14032e+07	7.35257e+07	7.27973e+07	7.49865e+07	7.58094e+07	7.21339e+07	8.18339e+07	8.5532e+07	8.37882e+07	7.41498e+07	7.45793e+07	7.49479e+07	1.91866	1.51439	1.48603	2.59577	2.20987	0.535751	6.13439	6.23721
E1BSH9	Uncharacterized protein	2.56041e+07	2.6978e+07	2.75933e+07	1.72581e+07	1.66209e+07	1.83676e+07	1.87658e+07	1.77987e+07	4.82422e+07	4.65811e+07	4.59685e+07	3.89517e+07	4.04959e+07	4.14514e+07	4.06792e+07	4.11162e+07	4.09448e+07	3.81077	2.65957	2.65442	2.50678	3.12988	0.538145	22.3222	7.70261
F1NUZ2	Uncharacterized protein	244020	230578	230567	143437	74979.4	407863	318787	NA	NA	371238	296703	710256	587436	NA	92371.1	91668.6	NA	3.30312	44.3252	17.3361	15.781	13.3848	0.539764	46.146	70.847
F1NP60	Uncharacterized protein	494811	584467	420194	970195	1.0992e+06	670575	793522	886353	447242	532453	476640	434145	591421	537817	632062	627140	NA	16.4559	8.81622	13.815	8.91608	15.3427	0.55272	32.2143	14.5488
F1NVJ0	Uncharacterized protein (Fragment)	3.30379e+07	3.3189e+07	3.37505e+07	4.25055e+07	4.38038e+07	3.7004e+07	3.66092e+07	3.75543e+07	5.57166e+07	5.45259e+07	5.48533e+07	3.24061e+07	3.25066e+07	3.19658e+07	3.9895e+07	4.03375e+07	4.01976e+07	1.12663	2.12725	1.2809	1.11775	0.890738	0.563448	11.0226	23.5557
E1BQI4	Uncharacterized protein (Fragment)	6.13733e+06	6.21384e+06	6.18861e+06	6.75029e+06	6.7985e+06	6.32356e+06	6.6791e+06	6.50796e+06	5.53336e+06	5.59042e+06	5.76446e+06	6.11782e+06	6.27491e+06	6.24657e+06	6.20092e+06	6.14309e+06	6.13854e+06	0.630844	0.503151	2.73405	2.13846	1.3475	0.564523	4.16559	4.82691
F1NI24	Uncharacterized protein	460035	NA	544126	402292	327825	292479	358156	NA	128777	89640.2	146275	273267	226881	NA	302870	NA	300435	11.843	14.4242	14.2755	23.8543	13.1161	0.570759	23.294	41.8542
E1C2I3	Uncharacterized protein	1.54514e+06	1.85702e+06	1.85287e+06	1.32877e+06	1.28602e+06	1.30862e+06	1.39191e+06	1.35175e+06	1.21459e+06	1.11208e+06	1.08651e+06	1.8794e+06	1.83462e+06	1.82686e+06	1.57064e+06	1.58122e+06	1.58862e+06	10.2117	2.31253	3.08386	5.9577	1.53526	0.57185	16.0134	20.5329
Q5ZKC1	Eukaryotic translation initiation factor 2A	2.76319e+06	2.71729e+06	2.62697e+06	2.65926e+06	2.82979e+06	2.49842e+06	2.89163e+06	2.69329e+06	1.433e+06	1.268e+06	1.36555e+06	2.48136e+06	2.37597e+06	2.44211e+06	2.41563e+06	2.4425e+06	2.42243e+06	2.56446	4.39343	7.29665	6.11978	2.18897	0.575783	4.51359	26.0421
F1NPR8	Uncharacterized protein	8.28918e+06	8.84744e+06	8.93834e+06	1.08498e+07	6.63912e+06	9.19697e+06	9.62298e+06	NA	8.78324e+06	6.60472e+06	5.96881e+06	5.10516e+06	4.19451e+06	NA	NA	8.79307e+06	8.72175e+06	4.04414	34.0488	3.20128	20.7334	13.8485	0.575891	14.4137	27.7891
Q5ZMT0	14-3-3 protein epsilon	1.73103e+07	1.76096e+07	1.7052e+07	2.02953e+07	1.99955e+07	1.94126e+07	1.80514e+07	1.86803e+07	2.30604e+07	2.51055e+07	2.43868e+07	1.9819e+07	1.90657e+07	1.6894e+07	1.89806e+07	1.87947e+07	1.89871e+07	1.61077	1.05231	3.64005	4.29	8.1684	0.577536	6.69893	13.9517
E1C275	Uncharacterized protein (Fragment)	560896	609409	632682	264769	356382	282925	300256	271910	155227	156825	144534	448959	484976	530973	468968	467709	473008	6.0941	20.8581	5.01339	4.39104	8.41859	0.589094	39.4828	44.5711
F1NJC7	Retinal dehydrogenase 1	6.52848e+07	6.55301e+07	6.67546e+07	6.95834e+07	7.15606e+07	7.17834e+07	6.87903e+07	7.19419e+07	1.00167e+08	9.95891e+07	1.04341e+08	6.37582e+07	6.38772e+07	6.34544e+07	7.51128e+07	7.60018e+07	7.56382e+07	1.19562	1.98111	2.50654	2.55788	0.342255	0.591297	4.03667	20.855
Q9I8D5	Putative scavenger receptor MARCO	447000	303256	416719	586876	445838	344625	372984	414677	177652	142133	161625	252587	302851	342157	534032	529567	NA	19.4804	19.3139	9.336	11.085	15.0057	0.593715	20.4348	51.0878
E1BTB7	Uncharacterized protein	NA	173114	173598	248386	234868	210923	NA	187631	114516	138421	119918	181218	120225	144417	185829	NA	187420	0.197446	3.95586	8.26477	10.087	20.6654	0.602649	15.6189	21.0203
F1NXZ7	Uncharacterized protein	2.15108e+06	2.11716e+06	2.10685e+06	2.5645e+06	2.58756e+06	2.35536e+06	2.33061e+06	2.32853e+06	1.64491e+06	1.6049e+06	1.63249e+06	2.59632e+06	2.65464e+06	2.64173e+06	2.3371e+06	2.31773e+06	2.34549e+06	1.08904	0.632943	0.63845	1.25828	1.16433	0.610113	8.11916	20.3342
Q5ZJ49	Uncharacterized protein	1.96509e+06	2.00899e+06	1.85832e+06	2.22939e+06	2.35551e+06	2.38088e+06	2.21779e+06	2.28292e+06	2.27929e+06	1.79548e+06	1.93471e+06	2.1439e+06	2.1245e+06	1.99539e+06	2.21402e+06	2.20668e+06	2.18788e+06	3.98571	3.88996	3.57869	12.4336	3.86621	0.612039	8.94748	7.49368
F1P1E7	Hydroxymethylglutaryl-CoA lyase, mitochondrial	2.19949e+07	2.18063e+07	2.30504e+07	1.85088e+07	1.81191e+07	2.01023e+07	2.0344e+07	2.01867e+07	1.4296e+07	1.49765e+07	1.38396e+07	1.30894e+07	1.34989e+07	1.33033e+07	1.42733e+07	1.40983e+07	1.41503e+07	3.00878	1.50463	0.606965	3.98118	1.54019	0.63413	8.31329	4.17649
F1N9S4	Uncharacterized protein	150922	211826	179963	228528	260631	293227	255944	257513	NA	263835	276286	276439	242148	224237	251264	253556	NA	16.8395	9.28157	7.84199	3.26	10.7127	0.642075	20.4457	7.35523
F1NU17	Phosphoglycerate kinase	7.51096e+07	7.37983e+07	7.28455e+07	6.92609e+07	6.06957e+07	7.55561e+07	7.64469e+07	7.78182e+07	6.33194e+07	7.22167e+07	7.01253e+07	6.73515e+07	6.77605e+07	7.09724e+07	7.1764e+07	7.14867e+07	7.2393e+07	1.53783	9.32083	1.48748	6.78617	2.88671	0.646053	7.55922	4.32818
F1NAU1	Uncharacterized protein	135430	141135	162593	136087	90018.8	82907.5	72614.9	68992.3	52443.6	41282.2	39634.3	126157	114036	109714	104014	104350	105339	9.78416	28.8138	9.6463	15.6763	7.30827	0.658963	32.7068	38.3228
Q5ZI96	Putative uncharacterized protein	555298	388631	471097	321840	477238	460350	501125	549980	NA	509328	484122	449243	421868	391554	467366	469696	463593	17.6679	27.5024	8.9071	3.58828	6.85616	0.659678	16.8714	8.00135
F1NZ93	Uncharacterized protein	8.82459e+06	8.45103e+06	8.58093e+06	8.07662e+06	8.21287e+06	8.23043e+06	7.77447e+06	8.45253e+06	8.25081e+06	8.70869e+06	8.73051e+06	8.38795e+06	7.63019e+06	7.20247e+06	7.92272e+06	7.93455e+06	8.02069e+06	2.20033	1.18287	4.2403	3.16319	7.75624	0.671862	3.88825	6.12592
Q5ZHS2	Uncharacterized protein	1.97768e+07	1.94021e+07	1.96289e+07	2.66292e+07	2.64333e+07	2.23182e+07	2.18727e+07	2.28616e+07	2.0933e+07	2.1503e+07	2.17294e+07	1.75182e+07	1.6569e+07	1.61801e+07	1.60099e+07	1.62238e+07	1.60852e+07	0.962935	0.521892	2.21569	1.91879	4.10781	0.673572	12.8914	13.9751
Q5ZK20	Protein disulfide-isomerase A4	2.57084e+07	2.65814e+07	2.67613e+07	2.22881e+07	2.19452e+07	2.2064e+07	2.23934e+07	2.24211e+07	3.31875e+07	3.31178e+07	3.24087e+07	3.61812e+07	3.81645e+07	3.89372e+07	3.20875e+07	3.19976e+07	3.16745e+07	2.13725	1.09653	0.891067	1.30974	3.76483	0.680495	9.10099	8.21826
F1NNS8	Uncharacterized protein (Fragment)	6.38004e+06	7.01426e+06	6.89613e+06	7.0552e+06	6.71583e+06	5.98545e+06	6.40066e+06	6.0967e+06	6.72258e+06	6.37902e+06	6.14793e+06	7.3311e+06	7.60109e+06	7.27715e+06	6.67725e+06	6.65204e+06	6.58897e+06	4.98678	3.48512	3.4886	4.50645	2.34444	0.684913	6.2798	7.02833
H9KZP2	Uncharacterized protein (Fragment)	5.44518e+07	5.45487e+07	5.25177e+07	5.40125e+07	5.44689e+07	5.95424e+07	5.69566e+07	5.81655e+07	7.73684e+07	7.90283e+07	8.21129e+07	7.58176e+07	7.25456e+07	6.9829e+07	7.74183e+07	7.7655e+07	7.84419e+07	2.12793	0.594977	2.22224	3.02837	4.12285	0.688446	4.2838	4.72119
R4GKG6	Uncharacterized protein	1.71106e+06	1.48757e+06	1.73304e+06	1.83804e+06	1.88015e+06	1.68973e+06	1.64605e+06	1.78841e+06	1.34085e+06	1.36995e+06	1.47183e+06	1.45775e+06	1.52652e+06	1.40006e+06	1.64691e+06	1.62649e+06	1.62838e+06	8.26215	1.60169	4.26973	4.93291	4.33214	0.690762	7.1098	7.81651
F1P2Q3	Uncharacterized protein	2.80055e+06	2.74622e+06	2.79724e+06	3.40826e+06	3.49388e+06	3.02521e+06	2.96041e+06	3.00067e+06	2.63466e+06	2.75786e+06	2.79974e+06	2.20638e+06	2.25263e+06	2.28906e+06	2.83943e+06	2.80155e+06	2.81147e+06	1.09508	1.7543	1.09212	3.14249	1.84217	0.697071	9.26516	10.3678
P01875	Ig mu chain C region	7.21812e+06	7.31869e+06	7.32595e+06	1.20213e+07	1.21489e+07	9.5607e+06	9.1623e+06	9.51009e+06	5.13981e+06	5.36434e+06	5.07609e+06	1.00678e+07	9.50969e+06	9.7116e+06	7.49747e+06	7.56264e+06	7.60179e+06	0.827039	0.746103	2.30464	2.91561	2.89468	0.69763	21.4699	26.4641
R4GJ67	Uncharacterized protein	1.81681e+07	1.78978e+07	1.79756e+07	2.81039e+07	2.79947e+07	2.36964e+07	2.33697e+07	2.30919e+07	2.45746e+07	2.42977e+07	2.45054e+07	2.15742e+07	2.20182e+07	2.17995e+07	2.25907e+07	2.25428e+07	2.28389e+07	0.772447	0.275291	1.29393	0.589187	1.01852	0.70143	18.7155	5.16526
F1NTK1	Phosphoserine aminotransferase	1.20477e+07	1.31575e+07	1.22701e+07	1.46337e+07	1.36009e+07	1.31997e+07	1.39859e+07	1.36865e+07	1.26096e+07	1.19187e+07	1.20553e+07	1.38432e+07	1.45133e+07	1.4731e+07	1.23438e+07	1.24028e+07	1.22324e+07	4.70049	5.17306	2.91239	3.0002	3.22151	0.701907	6.43475	8.44049
F1NPU2	Uncharacterized protein	5.98517e+06	5.42118e+06	5.67602e+06	5.6767e+06	5.51963e+06	5.91844e+06	5.31373e+06	5.70076e+06	7.84117e+06	7.54033e+06	7.70254e+06	5.49893e+06	5.61983e+06	5.74355e+06	6.71104e+06	6.71047e+06	6.79347e+06	4.96002	1.98387	5.42635	1.95685	2.17615	0.708741	4.07237	13.5306
Q9Y621	p95 paxillin-kinase linker	237014	240642	160100	251226	420113	NA	228397	96107.1	113576	170556	185122	512010	672247	204818	254163	256745	NA	21.3985	35.5769	57.653	24.1725	51.3003	0.714776	42.6685	65.2177
Q5ZIU4	Uncharacterized protein	2.01709e+06	1.91935e+06	1.81075e+06	2.69005e+06	2.64548e+06	2.23065e+06	2.16569e+06	2.23442e+06	1.93788e+06	2.02382e+06	2.10349e+06	2.41418e+06	2.38282e+06	2.43595e+06	2.20865e+06	2.17742e+06	2.18828e+06	5.38799	1.18138	1.74819	4.09693	1.10789	0.723416	14.3231	7.91206
F1NJ37	Uncharacterized protein	5.70182e+06	5.61418e+06	5.72507e+06	6.07244e+06	6.08239e+06	5.40686e+06	5.60339e+06	5.37842e+06	6.1813e+06	6.16259e+06	6.16638e+06	4.42041e+06	4.46231e+06	3.88203e+06	5.1208e+06	5.0474e+06	5.09126e+06	1.0295	0.115795	2.24248	0.160303	7.60544	0.726105	4.65076	16.391
E1BS26	Dolichyl pyrophosphate Man9GlcNAc2 alpha-1,3-glucosyltransferase	211195	187618	214272	217365	242637	196512	218945	214221	253227	265688	225606	268040	281341	265201	252458	253571	256080	7.13529	7.76925	5.63446	8.26567	3.17331	0.730249	7.64819	5.94791
F1N823	Uncharacterized protein (Fragment)	3.45066e+07	3.49047e+07	4.17842e+07	3.92257e+07	3.94589e+07	3.86632e+07	3.1901e+07	3.26873e+07	3.54673e+07	3.56981e+07	3.54035e+07	3.14491e+07	3.16035e+07	3.81926e+07	3.35182e+07	3.30423e+07	3.3195e+07	11.0391	0.419075	10.7451	0.436334	11.4066	0.730721	9.83105	6.40737
F1NNX7	Uncharacterized protein	2.46952e+06	2.61286e+06	2.55034e+06	2.68827e+06	2.6849e+06	2.41774e+06	2.47008e+06	2.50173e+06	2.26953e+06	2.31422e+06	2.21182e+06	2.02266e+06	2.25256e+06	2.27803e+06	2.62268e+06	2.63864e+06	2.66129e+06	2.82457	0.0888248	1.72199	2.26624	6.43936	0.734617	4.03164	9.47988
F1P2P4	ATP-dependent (S)-NAD(P)H-hydrate dehydratase	2.5058e+06	2.4598e+06	2.39084e+06	2.54949e+06	2.54121e+06	2.4488e+06	2.37671e+06	2.39516e+06	2.37522e+06	2.40352e+06	2.50774e+06	2.43329e+06	2.46361e+06	2.44779e+06	2.50849e+06	2.54586e+06	2.52913e+06	2.35957	0.229927	1.55603	2.87339	0.619423	0.740435	2.78147	2.37166
Q5ZML4	Cysteine and histidine-rich domain-containing protein 1	758757	754844	690375	633653	881980	614468	633950	626500	608026	731650	604826	748047	623791	690450	698261	700434	690589	5.22701	23.171	1.573	11.157	9.04571	0.742642	13.365	7.77681
Q5ZIW8	Uncharacterized protein	728215	734606	699228	760914	789419	709467	681946	721125	553008	634434	676361	577795	578154	616018	657374	667213	661079	2.61601	2.6003	2.8569	10.0957	3.71872	0.750815	4.71175	7.28056
Q5ZLM5	Uncharacterized protein	522636	557663	534069	814496	736099	730916	505678	718964	448401	553056	553575	630233	654340	673267	650244	659518	657769	3.3193	7.15016	19.4419	11.6858	3.30507	0.751408	19.0436	12.3524
F1P339	Uncharacterized protein (Fragment)	1.38562e+06	1.38265e+06	1.36307e+06	1.65971e+06	1.49106e+06	1.36746e+06	1.43091e+06	1.38247e+06	1.42002e+06	1.35898e+06	1.3584e+06	1.31439e+06	1.24938e+06	1.36939e+06	1.38729e+06	1.39298e+06	1.40768e+06	0.8898	7.56984	2.37941	2.5675	4.58213	0.753811	7.04301	3.85698
Q5ZLI2	Proteasome subunit alpha type	2.28805e+06	2.7046e+06	2.33792e+06	2.23183e+06	2.20213e+06	2.01243e+06	2.38683e+06	2.31021e+06	1.61832e+06	1.51809e+06	1.42213e+06	2.40019e+06	2.23948e+06	2.16093e+06	2.32908e+06	2.35804e+06	2.36125e+06	9.30894	0.947295	8.84366	6.45634	5.38012	0.754119	8.49151	19.7382
F1NQF4	Heme oxygenase 1	7.0735e+06	7.30955e+06	7.11558e+06	6.59571e+06	6.63835e+06	6.2967e+06	6.71836e+06	6.82404e+06	7.89112e+06	7.78474e+06	7.26848e+06	7.44281e+06	7.81409e+06	7.88945e+06	7.39473e+06	7.37261e+06	7.47869e+06	1.75696	0.455683	4.21898	4.35466	3.09901	0.754713	4.82647	3.26351
F1NCP7	Uncharacterized protein	334196	411534	332749	404574	373976	NA	290962	420029	275563	278943	220213	205156	NA	172816	296572	NA	293346	12.5384	5.55814	25.6722	12.7693	12.1001	0.773302	13.3011	19.67
E1C0F1	Dolichyl-diphosphooligosaccharide--protein glycosyltransferase subunit 1 (Fragment)	2.16526e+07	2.15533e+07	2.1402e+07	2.19535e+07	2.13366e+07	2.23035e+07	2.26393e+07	2.16802e+07	2.21141e+07	2.19222e+07	2.06795e+07	2.78789e+07	2.81538e+07	2.77072e+07	2.48073e+07	2.48069e+07	2.44755e+07	0.586066	2.01535	2.19152	3.61027	0.807014	0.775146	2.0862	11.232
R4GHC3	Uncharacterized protein	785797	803892	807887	756116	816766	785831	785652	861541	613101	685586	733192	545963	554377	587474	681774	678299	688752	1.47292	5.45319	5.39613	8.9287	3.90051	0.779444	3.85888	10.4661
F1NM78	Kynurenine 3-monooxygenase	6.15716e+06	6.29871e+06	6.26615e+06	6.48452e+06	6.73803e+06	6.62192e+06	6.20632e+06	6.64531e+06	4.46623e+06	4.52819e+06	4.53286e+06	4.47217e+06	4.25737e+06	4.23649e+06	3.98527e+06	4.04723e+06	4.02486e+06	1.18789	2.7114	3.80485	0.824878	3.01859	0.780683	3.47677	5.25669
E1C5E8	Uncharacterized protein	160705	143132	131705	122225	112106	106070	123331	88954.5	164559	165154	153737	NA	228351	231060	270718	NA	267727	10.062	6.10685	16.1974	3.98811	0.833948	0.785618	18.0124	23.6457
B9VVJ4	Signal transducer and activator of transcription	2.52487e+06	2.98305e+06	2.39648e+06	2.24844e+06	2.35542e+06	2.48416e+06	2.77689e+06	3.25003e+06	1.80014e+06	1.891e+06	1.96544e+06	2.44172e+06	3.52121e+06	2.37389e+06	2.4371e+06	2.3994e+06	2.42266e+06	11.703	3.28622	13.622	4.39053	23.1642	0.786074	13.1721	21.4671
F1N8F0	Uncharacterized protein	2.02589e+07	2.01902e+07	1.99088e+07	3.90183e+07	3.98571e+07	2.98686e+07	3.02037e+07	3.14205e+07	2.97018e+07	3.15743e+07	3.48237e+07	2.96198e+07	3.03753e+07	3.01583e+07	2.23958e+07	2.25418e+07	2.27488e+07	0.921906	1.50394	2.67768	8.09048	1.29439	0.786254	28.1922	16.0231
P26990	ADP-ribosylation factor 6	1.81522e+06	2.30734e+06	2.26571e+06	2.0547e+06	1.92268e+06	2.07959e+06	2.17802e+06	1.98386e+06	1.74206e+06	1.76066e+06	1.63604e+06	2.17344e+06	2.41615e+06	2.44933e+06	2.23308e+06	2.26188e+06	2.22945e+06	12.8158	4.69405	4.66644	3.92453	6.41945	0.79274	8.15037	14.5454
Q91422	Antithrombin (Fragment)	2.1681e+06	2.31422e+06	2.19799e+06	2.16865e+06	1.96257e+06	1.82487e+06	2.04521e+06	1.99542e+06	1.60506e+06	1.56446e+06	1.52261e+06	2.07627e+06	2.13342e+06	1.86844e+06	1.96447e+06	1.99482e+06	1.97181e+06	3.46662	7.0544	5.91025	2.63573	6.88266	0.800922	7.50787	12.4817
Q5ZJ21	Uncharacterized protein	7.62997e+06	7.60775e+06	7.42178e+06	8.24339e+06	8.27496e+06	7.68269e+06	7.81615e+06	7.84149e+06	7.05106e+06	7.35513e+06	7.34372e+06	7.46554e+06	7.42219e+06	7.68692e+06	7.62424e+06	7.6009e+06	7.71778e+06	1.51355	0.270296	1.09655	2.3773	1.88695	0.808813	3.88463	2.82308
F1NBD0	Uncharacterized protein	5.98831e+06	6.1453e+06	6.14542e+06	7.15979e+06	7.41495e+06	7.03462e+06	6.84108e+06	7.09883e+06	7.76877e+06	7.69467e+06	7.57265e+06	8.18445e+06	8.1425e+06	7.94505e+06	7.38856e+06	7.27238e+06	7.35201e+06	1.48816	2.47593	1.91911	1.28968	1.58009	0.809599	8.1958	4.38459
E1C4H6	Uncharacterized protein (Fragment)	328936	333154	355508	503809	487393	306290	394718	363364	333876	365255	354311	331791	352541	378222	377401	NA	373082	4.21005	2.34222	12.6366	4.53572	6.56691	0.813902	19.1932	5.14282
E1C7Y1	Uncharacterized protein	270983	286863	298116	275758	254668	235509	264654	256751	NA	12151.9	89155.9	227008	244340	268916	246083	248975	249988	4.77791	5.62305	5.9739	107.494	8.53399	0.815998	7.3346	47.4595
Q789A6	Nonmuscle myosin heavy chain	8.41792e+06	8.56019e+06	8.69889e+06	7.46204e+06	7.58944e+06	8.10054e+06	7.98089e+06	7.96921e+06	7.87265e+06	8.03746e+06	7.65826e+06	8.93267e+06	9.22958e+06	9.05816e+06	8.70748e+06	8.62943e+06	8.77191e+06	1.64141	1.1971	0.906653	2.42028	1.64268	0.819844	5.4643	6.49441
B3Y932	APEX nuclease	5.02714e+06	5.04404e+06	4.88724e+06	5.91899e+06	5.50078e+06	5.4328e+06	5.42886e+06	5.29411e+06	5.10571e+06	4.65766e+06	4.94565e+06	4.62592e+06	4.51366e+06	3.99909e+06	4.84549e+06	4.92551e+06	4.87858e+06	1.72603	5.17908	1.46621	4.63078	7.6319	0.823375	6.22114	6.9348
F1NF89	40S ribosomal protein S24	6.49511e+06	6.77858e+06	6.74292e+06	8.13232e+06	8.29035e+06	7.72787e+06	7.13203e+06	7.51037e+06	9.00276e+06	8.78399e+06	8.88996e+06	8.00391e+06	8.15873e+06	8.33539e+06	6.97903e+06	6.89512e+06	6.8701e+06	2.31406	1.36087	4.04351	1.23028	2.0311	0.825081	9.10819	10.9176
F1NLG5	Uncharacterized protein (Fragment)	1.35348e+07	1.34565e+07	1.36158e+07	1.25012e+07	1.27935e+07	1.35292e+07	1.35858e+07	1.33946e+07	1.33179e+07	1.30347e+07	1.31398e+07	1.4123e+07	1.39407e+07	1.33955e+07	1.31721e+07	1.29562e+07	1.30602e+07	0.588419	1.63453	0.72742	1.08778	2.73896	0.826438	3.13501	3.0931
E1C5D2	Uncharacterized protein	4.13059e+06	4.75254e+06	5.00812e+06	2.66916e+06	1.86935e+06	2.45613e+06	2.7335e+06	2.33919e+06	2.12986e+06	1.88807e+06	1.94184e+06	2.58173e+06	2.46838e+06	2.57373e+06	2.59865e+06	2.63111e+06	2.59031e+06	9.74718	24.9225	8.06983	6.39078	2.48919	0.826837	37.0077	12.7683
F1NCM5	Uncharacterized protein	1.92753e+07	1.87551e+07	1.95009e+07	1.82444e+07	1.93518e+07	1.98131e+07	1.87031e+07	1.98144e+07	2.26191e+07	2.27904e+07	2.22806e+07	1.92396e+07	1.69003e+07	1.70032e+07	1.94543e+07	1.92301e+07	1.95428e+07	1.99439	4.16573	3.29772	1.14987	7.46243	0.83049	2.94113	11.2413
Q5ZHY2	Uncharacterized protein	1.46967e+06	1.28371e+06	1.66946e+06	2.22993e+06	2.82339e+06	1.98851e+06	1.79402e+06	1.79327e+06	1.2082e+06	1.36223e+06	1.63441e+06	2.04275e+06	2.11728e+06	2.2e+06	2.30451e+06	2.2861e+06	2.26645e+06	13.0854	16.6085	6.05311	15.3976	3.71031	0.832766	25.4686	21.8514
F1NKE8	Uncharacterized protein (Fragment)	6.22422e+06	7.48552e+06	6.14806e+06	7.85492e+06	7.99728e+06	7.34773e+06	6.77699e+06	6.84633e+06	6.64224e+06	6.90951e+06	6.41246e+06	8.20198e+06	7.21838e+06	6.34063e+06	6.55548e+06	6.55916e+06	6.65236e+06	11.3482	1.27	4.45522	3.73803	12.8373	0.833246	9.87283	8.45343
Q6ITC7	40S ribosomal protein S13	1.02367e+07	1.06784e+07	1.03766e+07	1.34917e+07	1.35695e+07	1.19663e+07	1.23041e+07	1.24336e+07	1.02071e+07	1.0704e+07	1.03226e+07	1.33944e+07	1.29113e+07	1.33351e+07	1.15442e+07	1.16179e+07	1.17376e+07	2.1642	0.406706	1.97209	2.49789	1.99397	0.838727	11.1788	10.4805
R4GHI5	Uncharacterized protein (Fragment)	990675	946488	1.14502e+06	810745	561753	491234	914905	721186	625244	869408	815839	669619	549699	1.23803e+06	1.33687e+06	1.321e+06	NA	10.1458	25.656	29.9099	16.6628	44.8913	0.844553	26.9575	34.9167
H9KYV1	Uncharacterized protein	3.39651e+06	3.46113e+06	3.57876e+06	2.95383e+06	3.04926e+06	2.96724e+06	3.12114e+06	3.08031e+06	2.78296e+06	2.7396e+06	2.8076e+06	2.73461e+06	2.81997e+06	2.93451e+06	2.96645e+06	3.01499e+06	2.97794e+06	2.65622	2.24815	2.60864	1.23979	3.54467	0.849413	7.54482	3.80755
E1C5S5	Protein kinase C delta type	6136.37	NA	9705.31	15298.8	15643.5	NA	403013	451228	NA	447330	203659	NA	32203.3	31896.3	NA	423413	418349	31.8605	1.57536	7.98207	52.9353	0.677339	0.850759	143.234	75.9071
E1C2C3	Uncharacterized protein	1.72725e+06	1.18739e+06	NA	2.76476e+06	1.3263e+06	1.47473e+06	1.17444e+06	1.22822e+06	1.203e+06	1.29827e+06	1.45725e+06	1.88292e+06	1.35165e+06	NA	1.22491e+06	1.21026e+06	NA	26.1947	49.7254	12.3886	9.73468	23.2279	0.851129	36.5614	17.57
Q5ZM10	Acyl-coenzyme A oxidase	2.50282e+07	2.4862e+07	2.56591e+07	1.53685e+07	1.60629e+07	2.03269e+07	2.00226e+07	2.09733e+07	1.88256e+07	1.89862e+07	1.92913e+07	1.32743e+07	1.35034e+07	1.37038e+07	1.48616e+07	1.49593e+07	1.47071e+07	1.66976	3.12443	2.37529	1.24276	1.59274	0.856884	18.8714	15.8837
P17785	Annexin A2	1.08605e+07	1.08609e+07	1.11763e+07	1.17566e+07	1.18693e+07	1.09249e+07	1.08027e+07	1.10654e+07	1.50204e+07	1.49529e+07	1.43011e+07	1.04338e+07	1.04785e+07	1.05516e+07	1.19187e+07	1.17487e+07	1.19321e+07	1.66146	0.67491	1.20252	2.69191	0.566848	0.861339	3.75491	15.348
E1C189	Uncharacterized protein	1.09843e+06	1.0968e+06	1.23204e+06	1.0809e+06	904797	838382	866745	1.0014e+06	748647	774071	816032	758587	988385	980296	1.00987e+06	1.01679e+06	999468	6.79379	12.5423	9.65396	4.36508	14.3442	0.864376	13.4583	13.3736
F1P566	Uncharacterized protein	1.1681e+06	928707	911029	1.20938e+06	1.30892e+06	1.25956e+06	1.10971e+06	1.18613e+06	747596	846773	873554	1.21906e+06	1.23655e+06	1.10893e+06	1.12218e+06	1.1269e+06	1.14101e+06	14.3215	5.59025	6.32237	8.06618	5.82305	0.866647	12.8247	16.8869
Q5ZIY8	Uncharacterized protein	5.28651e+06	5.29289e+06	5.28724e+06	5.91034e+06	5.98352e+06	5.19033e+06	5.26908e+06	4.50321e+06	4.52815e+06	4.51456e+06	4.51952e+06	4.71868e+06	4.97769e+06	4.97667e+06	5.03945e+06	5.01774e+06	4.95526e+06	0.0659433	0.870219	8.44677	0.15215	3.05146	0.873379	8.59532	4.83613
Q5F3T9	UDP-glucose 6-dehydrogenase	1.17487e+07	1.15317e+07	1.17337e+07	1.28047e+07	1.31425e+07	1.21873e+07	1.1969e+07	1.24978e+07	1.74741e+07	1.74652e+07	1.76321e+07	1.34186e+07	1.3219e+07	1.32449e+07	1.51145e+07	1.50982e+07	1.48791e+07	1.03837	1.84126	2.17478	0.53587	0.816305	0.8747	4.66072	12.0645
P0CB50	Peroxiredoxin-1	3.70964e+07	3.77573e+07	3.83246e+07	2.87139e+07	2.67839e+07	2.8047e+07	3.086e+07	2.88477e+07	3.73935e+07	3.52482e+07	3.37681e+07	3.34885e+07	3.41354e+07	3.615e+07	3.63966e+07	3.5852e+07	3.64148e+07	1.62943	4.91798	4.95473	5.13914	4.01285	0.882941	15.099	3.82578
F1P191	Poly(ADP-ribose) glycohydrolase ARH3	3.27854e+06	3.26623e+06	2.98808e+06	2.93821e+06	3.56732e+06	3.33635e+06	3.08476e+06	3.32684e+06	3.05283e+06	3.13316e+06	3.18291e+06	2.78762e+06	2.65577e+06	2.71249e+06	2.84809e+06	2.8825e+06	2.8979e+06	5.16931	13.6759	4.38835	2.10172	2.43277	0.886644	6.4498	6.2972
Q5ZIZ3	Uncharacterized protein	543197	616532	604094	612136	582469	583615	598970	570854	327821	318215	341046	462507	468384	518484	449878	452061	444285	6.67508	3.51206	2.40863	3.48394	6.36739	0.893674	4.11875	17.1256
F1NEU9	Uncharacterized protein	489558	376234	415083	571978	780921	667721	NA	800091	552737	465536	NA	506649	573450	NA	540554	538325	547627	13.4879	21.8413	12.7537	12.1107	8.74649	0.89571	28.9981	6.6731
E1BV34	Uncharacterized protein	4.91543e+06	4.87123e+06	4.68493e+06	5.52932e+06	5.4014e+06	5.10847e+06	5.18767e+06	4.9969e+06	5.35964e+06	5.13351e+06	5.07371e+06	5.66505e+06	5.62246e+06	5.63623e+06	5.05082e+06	4.9627e+06	5.02674e+06	2.53597	1.65505	1.88011	2.9064	0.385258	0.908398	5.51463	5.52097
Q7GTU7	NADH-ubiquinone oxidoreductase chain 4	4.24964e+06	4.734e+06	4.62046e+06	5.09819e+06	5.3247e+06	6.23458e+06	5.62595e+06	5.79604e+06	4.22835e+06	5.37801e+06	5.2459e+06	5.59574e+06	5.32059e+06	4.6999e+06	5.09934e+06	5.09104e+06	5.17574e+06	5.5861	3.07347	5.33558	12.707	8.81568	0.91158	12.7478	7.97062
P15575	Band 3 anion transport protein	5.9491e+06	6.07814e+06	5.15169e+06	5.38596e+06	5.16302e+06	6.09094e+06	6.18459e+06	6.32961e+06	4.20459e+06	4.02626e+06	4.73625e+06	5.65985e+06	4.81275e+06	5.88033e+06	5.38774e+06	5.43454e+06	5.33551e+06	8.76305	2.98881	1.93901	8.54525	10.3395	0.91976	8.27945	12.753
E3VVZ9	Elongation of very long chain fatty acids protein	NA	965022	813625	1.13104e+06	1.18155e+06	NA	1.11034e+06	967753	982233	922594	971997	1.17419e+06	1.15e+06	1.16882e+06	976262	984524	994484	12.0376	3.08909	9.70369	3.32567	1.09109	0.926229	13.3724	9.50065
F1NZE9	Cytochrome P450 2H1	559435	543807	NA	1.30006e+06	1.37526e+06	940355	852181	898410	1.20968e+06	1.09621e+06	1.06808e+06	2.24157e+06	1.7667e+06	NA	1.35494e+06	1.33864e+06	1.36329e+06	2.00333	3.97499	4.91698	6.66528	16.7547	0.926792	35.0215	27.4877
F1P4C6	Uncharacterized protein	5.8202e+06	5.27162e+06	5.54519e+06	4.77248e+06	5.58015e+06	5.47266e+06	5.83333e+06	5.44323e+06	5.03828e+06	5.11356e+06	5.3384e+06	5.0508e+06	5.09226e+06	5.26515e+06	5.56887e+06	5.50477e+06	5.60696e+06	4.94605	11.0331	3.8908	3.0241	2.21361	0.928806	6.17938	4.32398
R4GL28	Uncharacterized protein	6.3046e+06	6.26093e+06	6.38059e+06	7.64758e+06	7.83509e+06	7.01805e+06	6.9183e+06	7.21659e+06	1.00026e+07	9.74306e+06	9.60589e+06	7.90302e+06	7.64117e+06	7.18576e+06	7.7109e+06	7.588e+06	7.71238e+06	0.95876	1.71273	2.15356	2.05947	4.79045	0.930637	8.70804	13.1987
F6R1X6	Uncharacterized protein	4.46002e+06	4.48245e+06	3.40511e+06	4.41167e+06	4.85885e+06	4.93689e+06	4.10432e+06	3.28628e+06	2.45584e+06	2.75445e+06	3.44678e+06	4.20474e+06	4.40082e+06	4.77953e+06	4.78647e+06	4.76565e+06	4.70125e+06	14.9575	6.82171	20.0848	17.6159	6.54886	0.935179	14.4463	22.7583
E1BUZ0	Uncharacterized protein	2.01292e+07	2.00859e+07	1.9491e+07	1.72404e+07	1.74542e+07	1.75326e+07	1.83905e+07	1.73139e+07	1.49004e+07	1.40148e+07	1.19373e+07	1.44351e+07	1.5254e+07	1.46426e+07	1.61452e+07	1.59025e+07	1.61791e+07	1.79213	0.871643	3.20681	11.1695	2.88091	0.938626	6.84505	8.95852
E1C7J8	Uncharacterized protein	1.35241e+06	1.33584e+06	1.29889e+06	1.37319e+06	1.44881e+06	1.29812e+06	1.11818e+06	1.34032e+06	1.03729e+06	990399	989568	931797	1.19544e+06	1.13796e+06	1.21149e+06	1.21019e+06	1.23094e+06	2.06162	3.78984	9.4214	2.7162	12.7373	0.954629	7.1711	10.5527
F1NKV0	Uncharacterized protein	4.6706e+06	4.7047e+06	4.56273e+06	4.82918e+06	4.66552e+06	4.852e+06	6.30804e+06	5.07431e+06	7.07797e+06	5.12051e+06	5.64088e+06	7.06925e+06	7.42658e+06	4.91616e+06	6.24535e+06	6.34642e+06	6.23861e+06	1.59514	2.43769	14.4949	17.0501	20.9877	0.962103	11.4405	14.0972
A0A547	Glycinamide ribonucleotide synthetase-aminoimidazole ribonucleotide synthetase-glycinamide ribonucleotide transformylase	2.52373e+07	2.5439e+07	2.56679e+07	2.75971e+07	2.89582e+07	2.75891e+07	2.6916e+07	2.84247e+07	3.08053e+07	3.1836e+07	3.33929e+07	2.74403e+07	2.67166e+07	2.62358e+07	2.86766e+07	2.90681e+07	2.92164e+07	0.846624	3.40348	2.73408	4.06936	2.26264	0.962121	5.2213	8.14092
D5M8S2	DJ-1	2.07156e+07	1.99044e+07	2.05408e+07	2.34598e+07	2.3998e+07	2.24042e+07	2.28521e+07	2.21378e+07	2.14709e+07	2.17087e+07	2.24995e+07	2.33127e+07	2.35772e+07	2.35226e+07	2.35194e+07	2.31703e+07	2.35934e+07	2.09406	1.60373	1.60686	2.45973	0.59492	0.964526	6.69806	3.63809
F1NH84	GTP:AMP phosphotransferase AK3, mitochondrial	1.24104e+07	1.28667e+07	1.33183e+07	7.8894e+06	6.92353e+06	9.20718e+06	9.47028e+06	9.07945e+06	1.52752e+07	1.47387e+07	1.39812e+07	9.58408e+06	9.19005e+06	8.86462e+06	1.25255e+07	1.27332e+07	1.25199e+07	3.52874	9.22127	2.15388	4.43322	3.91051	0.964953	23.7215	19.8483
O13268	Proteasome subunit alpha type-7	5.86624e+06	5.9399e+06	6.01919e+06	6.69822e+06	6.6796e+06	6.00022e+06	5.95489e+06	6.16424e+06	4.52756e+06	4.75342e+06	4.7992e+06	5.56209e+06	5.79591e+06	5.84818e+06	5.4152e+06	5.50692e+06	5.50704e+06	1.28732	0.19688	1.82359	3.09855	2.65622	0.967521	5.41994	9.09543
Q98TD1	PIT 54	8.16473e+06	9.01085e+06	8.60734e+06	8.05307e+06	6.32753e+06	5.97206e+06	7.12851e+06	6.86094e+06	5.75844e+06	6.28428e+06	6.22562e+06	7.22937e+06	8.00069e+06	9.34277e+06	7.33878e+06	7.25391e+06	7.19927e+06	4.92433	16.9692	9.09858	4.7321	13.0568	0.967785	14.671	14.8664
R4GLY2	Uncharacterized protein	534700	451174	538941	586625	722209	517644	549553	594401	389868	573483	454630	549185	NA	556986	NA	572393	580356	9.73762	14.6501	6.96193	19.7025	0.997289	0.976872	13.9491	14.0074
Q5ZKM2	Elongation factor 1-alpha	2.18414e+07	2.30409e+07	2.28507e+07	2.38396e+07	2.18236e+07	2.45458e+07	2.28563e+07	2.37134e+07	2.2652e+07	2.43755e+07	2.44518e+07	2.4776e+07	2.43214e+07	2.40052e+07	2.09086e+07	2.08595e+07	2.12369e+07	2.8554	6.24352	3.56368	4.27169	1.59009	0.97716	4.12679	7.19909
F1NSL7	Uncharacterized protein	662962	711066	738391	452509	413998	503173	503373	482007	300252	285832	290022	563724	497058	680064	479040	477578	486352	5.42342	6.2852	2.47457	2.54016	15.9611	0.977347	22.5106	29.9431
F1P3Q8	Uncharacterized protein	1.2177e+06	1.30169e+06	1.19211e+06	1.54584e+06	1.16229e+06	1.39357e+06	1.33878e+06	1.74546e+06	NA	1.85408e+06	1.87785e+06	1.43053e+06	2.02412e+06	2.0387e+06	1.4093e+06	1.42035e+06	1.39283e+06	4.63382	20.0294	14.7852	0.90051	18.9497	0.983615	14.566	17.4446
E1BRU7	Uncharacterized protein	9.0988e+06	8.89873e+06	8.32792e+06	5.95803e+06	6.00857e+06	8.48962e+06	8.24944e+06	7.67291e+06	6.20268e+06	6.13485e+06	6.21928e+06	9.55918e+06	9.51735e+06	9.03998e+06	7.17506e+06	7.28925e+06	7.15696e+06	4.55859	0.597357	5.1582	0.723145	3.07766	0.995202	15.5937	18.6752
Q8QH01	Dimethylaniline monooxygenase [N-oxide-forming]	2.75598e+07	2.78788e+07	2.72748e+07	3.40223e+07	3.39856e+07	3.22907e+07	3.24068e+07	3.21292e+07	5.37523e+07	5.3437e+07	5.2908e+07	4.26543e+07	4.21068e+07	4.12625e+07	4.32312e+07	4.32579e+07	4.39954e+07	1.09602	0.0762427	0.431874	0.799447	1.66911	0.997119	9.33414	11.5928
F1NQ43	RRP12-like protein (Fragment)	837718	842039	879851	1.14486e+06	1.17236e+06	1.0489e+06	896847	991355	739156	762993	798943	1.01308e+06	1.04011e+06	923947	878726	886175	896388	2.71668	1.67847	7.84142	3.92383	6.12514	0.999549	13.6919	11.7285
Q98TF9	Ribosomal protein L14 (Fragment)	4.2305e+06	4.44053e+06	4.24462e+06	5.09626e+06	4.56049e+06	4.82198e+06	4.79418e+06	4.67525e+06	5.2832e+06	5.16228e+06	4.69873e+06	5.70669e+06	6.00016e+06	5.59985e+06	4.63859e+06	4.63967e+06	4.71991e+06	2.72682	7.84629	1.63597	6.11161	3.593	0.999581	6.50126	10.0738
Q5ZMW1	Uncharacterized protein	2.47079e+07	2.44067e+07	2.41734e+07	2.094e+07	2.1154e+07	2.29255e+07	2.248e+07	2.25208e+07	2.16933e+07	2.08091e+07	2.0493e+07	2.28303e+07	2.07815e+07	2.02611e+07	2.17543e+07	2.13318e+07	2.14662e+07	1.09687	0.718844	1.08774	2.96296	6.37948	1.00304	6.25292	3.7033
E1C459	Uncharacterized protein	2.03051e+06	1.97855e+06	2.02783e+06	2.46667e+06	2.11791e+06	2.21106e+06	2.32472e+06	2.31292e+06	1.71867e+06	1.62394e+06	1.85811e+06	2.28029e+06	2.18027e+06	1.41685e+06	1.99459e+06	2.01728e+06	2.03503e+06	1.45396	10.7583	2.73758	6.79498	24.107	1.00576	7.96132	14.4921
E1C303	Uncharacterized protein	2.08772e+07	2.07815e+07	2.15434e+07	2.45155e+07	2.49412e+07	2.38068e+07	2.25256e+07	2.39683e+07	3.73683e+07	3.68567e+07	3.73901e+07	2.64235e+07	2.49332e+07	2.46593e+07	2.53428e+07	2.58596e+07	2.55933e+07	1.96994	1.21717	3.37318	0.811331	3.74691	1.00959	7.25917	20.0532
Z4YJB8	Destrin (Fragment)	1.07855e+07	1.03959e+07	1.07385e+07	1.59171e+07	1.63381e+07	1.28867e+07	1.16361e+07	1.12282e+07	1.46775e+07	1.50433e+07	1.54369e+07	1.23681e+07	1.15811e+07	1.08043e+07	1.28597e+07	1.26277e+07	1.28432e+07	1.99881	1.84608	7.25172	2.52313	6.7497	1.01312	18.9913	12.0868
F1NF64	Uncharacterized protein (Fragment)	272792	NA	230533	296512	268717	235711	215874	241167	166745	209523	216914	267054	308723	NA	306565	302199	NA	11.8737	6.95424	5.7642	13.6979	10.2347	1.01438	11.2885	22.2851
F1NI22	ATP synthase subunit alpha	4.23553e+07	4.40934e+07	4.27532e+07	4.36041e+07	4.41667e+07	4.37943e+07	4.21521e+07	4.30151e+07	3.56576e+07	3.66174e+07	3.61263e+07	3.90468e+07	3.80883e+07	3.63977e+07	3.71736e+07	3.77005e+07	3.69623e+07	2.11433	0.906503	1.91094	1.32832	3.54425	1.01983	1.80841	2.84482
Q5ZMN3	Prohibitin-2	4.15e+07	3.99919e+07	4.01823e+07	4.64916e+07	4.76624e+07	4.77355e+07	4.46841e+07	4.4835e+07	3.93596e+07	4.28247e+07	4.03199e+07	4.55679e+07	4.43532e+07	4.32122e+07	3.9949e+07	3.98334e+07	4.05957e+07	2.02489	1.7585	3.75904	4.38096	2.65462	1.02393	7.24045	5.39517
E1BTZ4	Uncharacterized protein	1.39617e+06	1.32824e+06	1.37449e+06	948305	1.23861e+06	1.26886e+06	1.16785e+06	1.30273e+06	1.31428e+06	1.39853e+06	936394	1.6408e+06	1.62318e+06	1.43526e+06	1.42454e+06	1.41268e+06	1.44179e+06	2.53952	18.7734	5.6293	20.234	7.27277	1.0262	11.4429	14.5576
E1C3T6	Uncharacterized protein	6.02356e+07	6.11348e+07	6.10095e+07	5.48191e+07	5.29708e+07	5.40903e+07	5.64661e+07	5.39639e+07	5.99436e+07	5.90011e+07	5.77766e+07	5.65844e+07	5.87418e+07	5.85993e+07	5.76004e+07	5.64454e+07	5.72105e+07	0.80113	2.42498	2.57033	1.84447	2.08111	1.02923	6.03609	2.01671
Q7GTV3	NADH-ubiquinone oxidoreductase chain 1	6.29185e+06	6.03212e+06	6.9054e+06	5.83238e+06	6.21147e+06	6.93294e+06	6.12291e+06	6.16212e+06	4.63366e+06	5.41997e+06	5.46319e+06	5.56645e+06	5.89739e+06	5.80165e+06	4.6603e+06	4.59001e+06	4.68141e+06	6.99601	4.4514	7.13038	9.02803	2.95897	1.03041	6.32297	10.4475
F1NHG6	Uncharacterized protein (Fragment)	2.12038e+06	2.21771e+06	2.0257e+06	1.78724e+06	1.86788e+06	1.88758e+06	1.90816e+06	2.02941e+06	1.68158e+06	1.64217e+06	1.50177e+06	1.98678e+06	2.17284e+06	2.24168e+06	1.84772e+06	1.81608e+06	1.81426e+06	4.52615	3.11979	3.9468	5.87599	6.18004	1.03046	7.24618	13.0765
E1BZC2	Density-regulated protein (Fragment)	97926.7	105999	104871	91059.5	93840	152575	171403	126065	NA	107243	108421	84098	NA	78759.5	146022	143902	NA	4.24699	2.12664	15.1835	0.772644	4.63587	1.03417	25.1082	25.6785
E1C9H9	Uncharacterized protein (Fragment)	233308	224489	257268	313533	301598	254586	243281	250652	43682.4	39911.9	NA	236641	NA	184154	NA	152147	154389	7.11637	2.74387	2.30022	6.37876	17.6396	1.03427	12.1468	58.0688
E1C6X1	Uncharacterized protein	5.72539e+06	5.71317e+06	5.68667e+06	6.56888e+06	6.58346e+06	5.55547e+06	5.84719e+06	5.81904e+06	5.81195e+06	5.68395e+06	5.97766e+06	5.52808e+06	5.62152e+06	6.14525e+06	5.94791e+06	5.82643e+06	5.87971e+06	0.34672	0.156847	2.80319	2.52829	5.77013	1.03478	6.80359	3.28895
R4GJX0	Uncharacterized protein	NA	473340	446144	157662	279627	NA	470108	324702	291196	328669	NA	NA	229585	242469	354746	NA	349582	4.18291	39.4443	25.8722	8.54941	3.85994	1.03686	35.4992	18.0628
E1C2F9	Uncharacterized protein	9.18681e+06	9.04234e+06	9.09137e+06	7.87886e+06	8.07779e+06	8.5199e+06	8.7895e+06	8.38658e+06	9.22132e+06	9.17558e+06	9.25213e+06	1.0848e+07	1.1132e+07	1.08502e+07	1.00745e+07	1.00159e+07	9.87248e+06	0.8067	1.76306	2.39648	0.417922	1.4926	1.0405	5.64539	7.52042
Q6EE60	60S ribosomal protein L18 (Fragment)	5.19279e+06	5.44894e+06	5.16534e+06	6.1762e+06	6.41223e+06	7.03136e+06	6.92466e+06	7.1663e+06	5.77905e+06	5.84284e+06	6.07457e+06	7.43706e+06	8.11897e+06	8.24087e+06	6.25218e+06	6.28514e+06	6.15994e+06	2.96857	2.65169	1.71992	2.63621	5.46121	1.04131	13.4393	14.5432
E1C0T1	Uncharacterized protein	577754	525492	549104	875447	935320	580768	505283	544139	474113	499283	557714	453111	419371	575332	587140	595881	NA	4.75168	4.67613	6.9467	8.40352	17.003	1.04494	26.4601	12.9728
P05081	Adenylate kinase isoenzyme 1	908651	850816	1.04691e+06	1.86944e+06	1.8974e+06	1.65118e+06	1.53777e+06	1.49073e+06	1.50936e+06	1.45522e+06	1.30085e+06	1.54665e+06	1.50339e+06	1.28848e+06	1.46205e+06	1.44026e+06	1.43296e+06	10.7713	1.04982	5.28758	7.60999	9.56114	1.04739	29.7454	6.18454
Q5ZMV3	Protein Dr1	190226	185607	153628	323313	314222	241405	227239	236525	236457	244712	280520	249035	240709	213493	271845	266945	271867	11.2928	2.0166	3.06167	9.22553	7.92987	1.04928	25.6575	8.54298
D0VX26	Mitochondrial cytochrome c1, heme protein	1.17769e+07	1.14842e+07	1.14249e+07	1.11818e+07	1.05961e+07	1.22792e+07	1.11412e+07	1.08226e+07	1.0732e+07	1.08316e+07	1.15231e+07	1.2107e+07	1.08103e+07	9.86077e+06	9.33778e+06	9.42409e+06	9.22764e+06	1.62981	3.80389	6.70882	3.90691	10.3199	1.05536	4.69855	9.81371
Q90WF1	Filamin	2.56152e+06	2.49402e+06	2.53851e+06	3.29392e+06	3.33287e+06	2.7676e+06	2.91622e+06	3.11858e+06	2.4417e+06	2.45103e+06	2.48468e+06	2.52406e+06	2.77775e+06	2.69457e+06	3.11648e+06	3.09238e+06	3.052e+06	1.35563	0.831133	6.00419	0.919356	4.85196	1.05537	11.8511	10.4216
F1NPA9	Uncharacterized protein	1.86896e+07	1.9849e+07	1.94709e+07	1.62343e+07	1.46081e+07	1.57572e+07	1.69875e+07	1.55309e+07	1.4024e+07	1.31431e+07	1.29437e+07	2.05035e+07	2.08311e+07	2.33557e+07	1.8809e+07	1.87485e+07	1.91204e+07	3.05795	7.4567	4.87105	4.29975	7.238	1.05644	11.4426	20.7018
Q5F3X7	Uncharacterized protein	342555	345475	362398	502468	532327	385308	377806	403840	298434	385205	381379	304071	338827	348745	387351	395266	389052	3.0598	4.0807	3.44501	13.811	7.09712	1.06673	17.6603	10.5267
R4GKA6	Collagen alpha-2(VI) chain	7.28967e+06	7.33153e+06	7.49403e+06	6.12587e+06	6.13747e+06	6.0691e+06	5.95003e+06	6.90643e+06	8.95529e+06	8.81343e+06	9.82222e+06	5.45706e+06	5.92775e+06	6.20028e+06	7.2493e+06	7.40297e+06	7.30188e+06	1.46443	0.133753	8.26212	5.9378	6.4143	1.06722	9.85013	19.9232
Q8UWC5	Nuclear protein matrin 3	3.24202e+06	3.30954e+06	3.33402e+06	4.03776e+06	4.05518e+06	3.49085e+06	3.54061e+06	3.45658e+06	4.14025e+06	4.12447e+06	4.21095e+06	4.5307e+06	4.05518e+06	4.31133e+06	4.45968e+06	4.38334e+06	4.47011e+06	1.44598	0.304386	1.20861	1.10747	5.53595	1.06759	8.91356	4.02027
F1NA79	Uncharacterized protein	760815	765942	741826	246620	257236	732318	NA	792898	589387	NA	510032	NA	355670	338871	780249	792189	NA	1.68005	2.97973	5.61714	10.2076	3.4205	1.07379	40.4056	35.3263
F1NH05	Uncharacterized protein	2.35786e+06	2.426e+06	2.33128e+06	2.89841e+06	2.88547e+06	2.6341e+06	2.34884e+06	2.53411e+06	2.35078e+06	2.57066e+06	2.45334e+06	2.42766e+06	2.34885e+06	2.25002e+06	2.79377e+06	2.848e+06	2.79623e+06	2.05991	0.316397	5.7765	4.47575	3.80019	1.08865	9.15168	8.83749
Q5ZMQ7	Uncharacterized protein	NA	130783	140117	129484	41024.7	108869	122015	115185	59285.4	50229.9	47680.8	16360.1	56235.7	NA	142350	144573	NA	4.87266	73.3689	5.69951	11.6391	77.6802	1.0959	29.4933	67.201
Q5I1Y9	Ephexin1	169443	148045	114748	245508	286464	230402	178918	214494	160014	173570	187072	195953	174015	166057	174658	178426	177365	19.1301	10.8881	12.6772	7.79516	8.66548	1.09891	28.2477	5.9925
Q5U785	Aminoimidazole-4-carboxamide ribonucleotidetransformylase/IMP cyclohydrolase	1.39738e+08	1.39194e+08	1.40303e+08	1.0701e+08	1.10794e+08	1.28908e+08	1.27247e+08	1.25706e+08	1.13958e+08	1.20104e+08	1.25671e+08	1.25745e+08	1.24154e+08	1.28049e+08	1.23359e+08	1.25882e+08	1.25569e+08	0.396886	2.45656	1.25838	4.88602	1.55469	1.10074	10.0833	3.42417
E1C155	Uncharacterized protein	2.59929e+07	2.04747e+07	2.74792e+07	1.97733e+07	1.83344e+07	1.99982e+07	2.04251e+07	1.87468e+07	2.83902e+07	2.68039e+07	2.49179e+07	2.23154e+07	2.41765e+07	2.51752e+07	2.62893e+07	2.62589e+07	2.67777e+07	14.9725	5.34004	4.42249	6.50956	6.07568	1.10114	15.8842	6.87551
Q5F3G9	Uncharacterized protein	1.11172e+07	1.23359e+07	1.23261e+07	1.36954e+07	1.40607e+07	1.23781e+07	1.25904e+07	1.3655e+07	1.30711e+07	1.25198e+07	1.15925e+07	1.22052e+07	1.13317e+07	1.16077e+07	1.22161e+07	1.23186e+07	1.24862e+07	5.876	1.8612	5.3143	6.02837	3.81124	1.10499	7.60883	4.51596
E1C555	Uncharacterized protein	NA	838810	581978	702357	643912	488452	639875	433128	368327	325405	395737	4.01899e+06	3.57724e+06	3.28606e+06	NA	533324	525005	25.5643	6.13953	20.5637	9.76162	10.1734	1.11174	21.825	102.427
F1NV61	Uncharacterized protein	1.02291e+06	917076	1.08258e+06	1.10377e+06	1.26362e+06	1.00981e+06	1.08583e+06	1.23629e+06	941894	1.01709e+06	966419	930744	1.11565e+06	974374	1.17726e+06	1.18905e+06	1.16288e+06	8.31937	9.54941	10.3778	3.93256	9.59924	1.11389	10.552	10.1974
F1NY74	Uncharacterized protein	699300	626900	NA	1.4916e+06	1.39247e+06	726323	NA	712249	NA	651775	513230	906403	1.39829e+06	921717	1.29102e+06	1.31845e+06	1.31325e+06	7.72047	4.86107	1.38358	16.8182	26.0048	1.11422	41.4781	32.6024
E1BT93	Uncharacterized protein (Fragment)	1.51339e+08	1.50956e+08	1.52615e+08	1.64877e+08	1.61017e+08	1.59202e+08	1.56684e+08	1.5469e+08	1.64181e+08	1.6311e+08	1.59781e+08	1.54468e+08	1.60446e+08	1.56803e+08	1.68208e+08	1.70141e+08	1.66378e+08	0.572757	1.67525	1.44151	1.41323	1.91573	1.11842	3.18362	3.2077
E1BXI3	Uncharacterized protein	2.70012e+06	2.96228e+06	2.79414e+06	2.62612e+06	2.9615e+06	2.78557e+06	3.2221e+06	2.9406e+06	2.37549e+06	2.38399e+06	2.80785e+06	3.03e+06	3.22073e+06	2.98612e+06	3.35882e+06	3.41508e+06	3.43177e+06	4.71175	8.48849	7.41926	9.80031	4.05109	1.12357	6.53505	13.656
F1NMW7	Uncharacterized protein (Fragment)	632776	773979	762895	1.22593e+06	1.28131e+06	NA	684546	863342	694045	771440	651624	755031	810654	740991	NA	655769	666342	10.857	3.12346	16.3356	8.60885	4.7916	1.13091	29.2045	8.2974
F1NNN4	Uncharacterized protein	8.57854e+06	8.45721e+06	8.35046e+06	5.70303e+06	1.04051e+07	3.54424e+06	4.4295e+06	NA	7.05903e+06	5.46843e+06	NA	4.80799e+06	5.11616e+06	NA	4.13322e+06	4.18769e+06	4.22749e+06	1.3486	41.2816	15.7009	17.9561	4.3915	1.13148	35.7209	20.8444
Q5ZHY4	Uncharacterized protein	1.42094e+06	1.23604e+06	1.3367e+06	1.45652e+06	1.50078e+06	1.41687e+06	1.37763e+06	1.39026e+06	1.12345e+06	1.03017e+06	974630	1.41909e+06	1.3493e+06	1.25887e+06	1.51129e+06	1.54409e+06	1.53796e+06	6.95404	2.11643	1.43602	7.21207	5.98428	1.13901	5.76292	16.8861
E1BTB4	Uncharacterized protein (Fragment)	1.04695e+06	989349	970929	1.05461e+06	1.11844e+06	1.10518e+06	1.26027e+06	882796	820274	779754	827582	982299	1.0193e+06	1.09396e+06	977021	999490	989984	3.95604	4.15416	17.5235	3.18389	5.51244	1.14061	10.7481	11.3526
F1NJU1	Uncharacterized protein	318859	NA	390306	421230	334604	231946	NA	159491	NA	1.63963e+06	1.6699e+06	328052	212497	NA	40028.2	NA	39384.2	14.2478	16.2082	26.1769	1.29336	30.2322	1.14685	31.7488	119.439
F1NUP9	Uncharacterized protein	4.49125e+06	4.47928e+06	4.32604e+06	4.38622e+06	4.63697e+06	5.16205e+06	5.18445e+06	4.94692e+06	6.26567e+06	5.90088e+06	5.97535e+06	6.37948e+06	5.98925e+06	5.72986e+06	5.25545e+06	5.37197e+06	5.28229e+06	2.07846	3.93002	2.57271	3.18729	5.42031	1.15061	7.38401	7.17237
F1NIJ6	Glucose-6-phosphate isomerase	2.33733e+07	2.26109e+07	2.22143e+07	2.19347e+07	2.26721e+07	2.53438e+07	2.44679e+07	2.43259e+07	3.00763e+07	2.91199e+07	2.85829e+07	2.82593e+07	2.58308e+07	2.57189e+07	2.50398e+07	2.44823e+07	2.46404e+07	2.59125	2.33781	2.23076	2.58531	5.39589	1.16229	5.23474	7.96641
Q7SX63	Heat shock protein 70	2.77689e+06	2.66129e+06	2.66448e+06	2.78008e+06	3.05445e+06	2.59935e+06	2.79982e+06	2.95159e+06	4.11531e+06	4.31441e+06	4.75679e+06	3.02389e+06	3.00571e+06	3.00524e+06	4.022e+06	4.00556e+06	3.93476e+06	2.43776	6.65047	6.34727	7.46992	0.353103	1.16259	5.51003	16.7915
F1NHX9	Uncharacterized protein	625972	NA	298607	351467	387080	341912	444444	371986	148478	183095	173802	299529	252770	256497	NA	258062	253852	50.073	6.81932	13.6504	10.6356	9.63939	1.16308	26.7851	23.0581
Q5ZIX9	Uncharacterized protein	2.20111e+06	2.5061e+06	2.06118e+06	1.98246e+06	2.03486e+06	NA	1.33477e+06	1.38553e+06	1.99493e+06	1.39689e+06	2.29377e+06	640806	1.01192e+06	986962	NA	2.3017e+06	2.26407e+06	10.0838	1.84467	2.6389	24.0967	23.5749	1.16563	22.0612	42.3025
F1NTV6	Uncharacterized protein	7.74931e+06	7.58906e+06	7.6949e+06	6.83974e+06	6.84098e+06	7.29821e+06	7.54197e+06	7.53942e+06	8.31279e+06	8.33791e+06	8.34929e+06	8.02978e+06	8.42139e+06	8.65949e+06	7.99557e+06	8.09916e+06	7.91206e+06	1.06135	0.0127835	1.87676	0.224137	3.79867	1.17128	4.90699	2.93328
F1NCU9	Serum paraoxonase/arylesterase 2	2.0459e+06	2.084e+06	2.18369e+06	1.58217e+06	1.30006e+06	1.45934e+06	1.58295e+06	1.19551e+06	1.82647e+06	1.53349e+06	1.31206e+06	2.86141e+06	3.09384e+06	3.06914e+06	2.46398e+06	2.51515e+06	2.51415e+06	3.38092	13.842	14.0099	16.5687	4.24388	1.17139	22.4811	27.759
Q9I993	Beta,beta-carotene 15,15'-monooxygenase	3.16301e+06	3.19945e+06	3.39798e+06	3.05507e+06	3.26643e+06	2.89886e+06	3.15708e+06	3.05546e+06	3.25802e+06	3.26854e+06	3.31904e+06	3.14116e+06	3.05668e+06	3.2518e+06	3.38647e+06	3.31966e+06	3.31762e+06	3.88686	4.7283	4.28302	0.993964	3.10642	1.17235	4.78174	3.10621
F1NX57	Uncharacterized protein (Fragment)	1.59009e+07	1.62165e+07	1.6367e+07	1.03616e+07	1.04749e+07	1.26659e+07	1.2967e+07	1.27981e+07	1.6457e+07	1.71438e+07	1.54875e+07	1.01961e+07	1.05451e+07	1.06237e+07	1.44917e+07	1.42746e+07	1.4159e+07	1.47198	0.769303	1.17816	5.08559	2.17689	1.18049	18.1491	19.2163
E1C3Y2	Uncharacterized protein	2.17184e+07	2.04277e+07	2.17815e+07	2.40608e+07	2.68203e+07	2.36686e+07	2.01485e+07	2.40397e+07	2.18519e+07	2.00636e+07	2.11525e+07	2.6138e+07	2.51784e+07	2.49707e+07	2.29105e+07	2.24867e+07	2.29867e+07	3.58546	7.66988	9.49425	4.28684	2.44878	1.18183	9.77915	8.67023
E1C165	Uncharacterized protein	3.16957e+06	2.07108e+06	2.93988e+06	2.25112e+06	2.31542e+06	NA	3.25778e+06	3.29762e+06	1.83119e+06	2.19302e+06	1.98344e+06	1.75535e+06	NA	2.99258e+06	2.5924e+06	2.63622e+06	NA	21.2481	1.99124	0.859558	9.07221	36.8519	1.18541	19.1214	20.419
Q5ZLA7	Uncharacterized protein	8.24285e+06	8.72323e+06	8.65277e+06	7.06499e+06	6.35906e+06	6.88573e+06	7.52623e+06	6.51513e+06	7.79891e+06	6.86215e+06	6.41344e+06	1.03781e+07	1.10969e+07	1.11254e+07	8.72202e+06	8.51736e+06	8.59708e+06	3.03771	7.43684	7.33289	10.0631	3.89639	1.19786	12.5706	19.5
Q5ZJ47	Uncharacterized protein	1.68982e+06	1.72598e+06	1.73109e+06	1.57756e+06	1.64036e+06	1.71772e+06	1.51027e+06	1.60188e+06	1.23632e+06	1.48398e+06	1.4077e+06	1.45388e+06	1.44472e+06	1.47828e+06	1.60405e+06	1.63949e+06	1.63605e+06	1.31124	2.76003	6.45731	9.2176	1.18888	1.20165	4.8988	8.61335
E1BTJ1	Glycylpeptide N-tetradecanoyltransferase	1.31851e+06	1.27261e+06	1.31343e+06	1.50496e+06	1.6828e+06	1.45852e+06	1.48365e+06	1.44751e+06	1.00546e+06	1.05808e+06	1.07668e+06	1.41511e+06	1.47546e+06	1.472e+06	1.32844e+06	1.30689e+06	1.33811e+06	1.93311	7.88953	1.2662	3.52887	2.33042	1.20662	9.27689	14.2869
H9L041	Uncharacterized protein	1.21982e+06	1.16526e+06	1.14687e+06	1.12647e+06	1.50501e+06	1.28408e+06	1.30007e+06	1.33789e+06	1.16295e+06	1.24746e+06	1.65446e+06	1.30689e+06	1.31474e+06	1.39132e+06	1.27283e+06	1.25963e+06	1.24244e+06	3.22243	20.3432	2.11359	19.3955	3.48686	1.2109	9.92066	10.7008
Q5F3Y4	Perilipin	8.43618e+06	8.05917e+06	8.48302e+06	7.3674e+06	7.55198e+06	7.4494e+06	7.76976e+06	8.13137e+06	8.85747e+06	9.31494e+06	9.60108e+06	5.63187e+06	5.67233e+06	5.48284e+06	7.46746e+06	7.49182e+06	7.63664e+06	2.79083	1.7496	4.38355	4.05147	1.78343	1.21431	5.51495	21.4305
E1BSL7	Uncharacterized protein (Fragment)	6.51193e+06	6.69025e+06	6.25742e+06	6.39602e+06	5.85734e+06	5.60986e+06	6.52303e+06	6.02443e+06	6.16866e+06	5.69438e+06	5.44179e+06	7.2551e+06	7.73645e+06	7.92484e+06	7.33129e+06	7.19357e+06	7.16768e+06	3.35355	6.21705	7.55447	6.39751	4.52145	1.21622	5.97485	12.9312
Q8AXQ0	Translocating chain-associated membrane protein	390532	378816	449184	592785	503457	461384	NA	455256	539813	427774	429462	652467	735669	626268	536719	535298	524825	9.28239	11.5239	0.945381	13.787	8.50704	1.22039	15.5858	18.0833
E1BXT9	Uncharacterized protein	1.47347e+06	1.33356e+06	1.3266e+06	1.35263e+06	1.37349e+06	1.41297e+06	1.40825e+06	1.39981e+06	893241	984626	1.00951e+06	1.39813e+06	1.46179e+06	1.46219e+06	1.14876e+06	1.17503e+06	1.17132e+06	6.01318	1.08239	0.473765	6.36112	2.55904	1.22066	3.51625	17.745
Q9W6J3	Glutathione S-transferase class-alpha (Fragment)	9.14735e+06	8.59613e+06	8.12464e+06	1.22217e+07	1.23066e+07	1.17417e+07	1.07512e+07	1.0924e+07	2.19964e+07	2.201e+07	2.14353e+07	1.27529e+07	1.12311e+07	1.02602e+07	1.28295e+07	1.278e+07	1.30742e+07	5.93632	0.489475	4.7499	1.50329	11.0074	1.22146	15.7688	31.9729
F1P1V9	Uncharacterized protein (Fragment)	188373	183407	163371	263726	267442	216312	190280	217498	217387	202749	195337	263372	209766	163226	244595	240615	246451	7.42019	0.989354	7.39486	5.46928	23.6253	1.22272	17.8934	14.2135
F1NY51	Uncharacterized protein	5.42389e+06	5.60398e+06	5.61083e+06	7.28248e+06	7.55001e+06	6.50952e+06	5.99857e+06	6.28181e+06	4.92845e+06	5.58387e+06	5.56503e+06	5.89758e+06	5.6456e+06	5.31867e+06	5.91522e+06	5.89512e+06	6.02996e+06	1.91137	2.5508	4.08692	6.96173	5.16426	1.2233	12.6013	6.19559
Q90940	Calcium-binding protein	6.51497e+06	6.97173e+06	6.92316e+06	4.19686e+06	4.07277e+06	4.08581e+06	4.07778e+06	4.37062e+06	2.37659e+06	2.3614e+06	2.26435e+06	3.34797e+06	3.26259e+06	3.27011e+06	3.14467e+06	3.16392e+06	3.08996e+06	3.68744	2.12205	3.99232	2.60876	1.4353	1.22471	26.7406	15.3106
E1BRA6	Uncharacterized protein	2.26628e+06	2.20311e+06	2.19044e+06	2.26934e+06	2.1792e+06	2.15492e+06	2.21775e+06	2.10227e+06	1.65412e+06	1.64907e+06	1.62921e+06	1.84781e+06	2.56012e+06	2.59417e+06	2.35141e+06	2.40316e+06	2.4009e+06	1.82994	2.86547	2.67866	0.801104	18.0557	1.2262	2.52717	19.616
F1NJB4	Uncharacterized protein	1.7428e+06	1.70437e+06	1.67706e+06	1.77391e+06	1.95825e+06	1.86216e+06	1.77395e+06	1.72079e+06	1.51768e+06	1.58809e+06	1.5798e+06	2.11221e+06	1.97726e+06	2.1782e+06	1.92624e+06	1.88109e+06	1.91471e+06	1.9336	6.98491	3.99885	2.46409	4.9026	1.22994	5.19854	12.8801
Q90713	Galectin	5.39302e+06	5.49762e+06	5.43294e+06	1.42663e+06	1.41779e+06	3.53236e+06	3.35435e+06	3.4102e+06	3.62648e+06	3.88954e+06	4.01433e+06	792569	702101	804263	2.61698e+06	2.59786e+06	2.66089e+06	0.970171	0.439598	2.65249	5.1514	7.29653	1.23102	45.5559	55.8148
Q5ZJW5	Uncharacterized protein	3.96819e+06	3.89527e+06	4.0051e+06	4.27374e+06	4.28284e+06	4.67874e+06	4.30947e+06	4.24656e+06	4.50439e+06	4.4427e+06	4.7119e+06	4.4979e+06	3.82299e+06	3.53369e+06	3.4179e+06	3.39965e+06	3.48026e+06	1.41274	0.150429	5.2925	3.09749	12.5215	1.23134	5.95721	13.8205
R9PXP8	Uncharacterized protein	5.16819e+07	5.00834e+07	5.02464e+07	6.83637e+07	6.65704e+07	6.01016e+07	5.99021e+07	6.09805e+07	6.34948e+07	6.63094e+07	6.90612e+07	5.61936e+07	5.70583e+07	5.75587e+07	5.61156e+07	5.67716e+07	5.75189e+07	1.73594	1.87949	0.951101	4.19875	1.21297	1.23614	12.236	8.22506
F1NNI2	Lon protease homolog (Fragment)	7.02481e+06	6.89781e+06	6.72893e+06	7.29508e+06	7.25758e+06	7.14119e+06	7.19075e+06	6.68913e+06	6.81092e+06	7.13621e+06	6.97224e+06	7.88081e+06	7.84069e+06	8.2527e+06	7.05027e+06	7.1687e+06	7.22326e+06	2.15627	0.364433	3.94484	2.33249	2.84283	1.23736	3.33502	6.70068
Q5ZL84	Sigma non-opioid intracellular receptor 1	776140	891284	836779	764917	849216	853268	818519	783174	930436	921607	1.00231e+06	NA	274199	309263	817747	804521	824379	6.90028	7.38579	4.28284	4.65258	8.49883	1.23966	5.36788	38.3748
E1BYW3	Uncharacterized protein	1.35981e+07	1.39347e+07	1.38922e+07	1.44388e+07	1.48515e+07	1.46729e+07	1.35363e+07	1.39492e+07	1.63706e+07	1.53542e+07	1.72563e+07	1.45819e+07	1.45042e+07	1.45756e+07	1.52114e+07	1.55735e+07	1.55008e+07	1.32759	1.99246	4.09389	5.82946	0.296545	1.2415	3.46171	5.88638
F1NXW9	Uncharacterized protein	2.89821e+06	2.89207e+06	2.98441e+06	2.86454e+06	2.76727e+06	2.74297e+06	2.79689e+06	2.91855e+06	2.38184e+06	2.392e+06	2.48545e+06	3.16366e+06	3.18507e+06	3.05357e+06	2.89555e+06	2.82463e+06	2.8648e+06	1.76524	2.44263	3.18998	2.36029	2.25132	1.24275	2.88711	11.2644
F1NBX4	Uncharacterized protein	9.13224e+06	9.65282e+06	9.66732e+06	5.57004e+06	4.34871e+06	5.58982e+06	5.88903e+06	4.95978e+06	5.9194e+06	4.84456e+06	4.55881e+06	8.62602e+06	9.61963e+06	1.03971e+07	7.89419e+06	7.7071e+06	7.75713e+06	3.21408	17.4137	8.65648	14.0461	9.29818	1.24396	32.6286	26.9922
E1C3A1	Uncharacterized protein	3.92531e+06	3.89177e+06	3.87303e+06	4.60808e+06	4.86856e+06	4.62497e+06	4.03384e+06	4.32489e+06	3.74388e+06	3.988e+06	4.11414e+06	3.99977e+06	3.94477e+06	4.32736e+06	4.21078e+06	4.31728e+06	4.25393e+06	0.679766	3.88713	6.82958	4.76716	5.0566	1.25726	9.18785	4.79023
F1NIE3	Uncharacterized protein (Fragment)	2.18555e+06	2.03297e+06	2.12531e+06	1.71653e+06	1.75112e+06	2.04714e+06	2.09402e+06	1.97833e+06	1.10883e+06	1.58954e+06	1.47843e+06	1.86122e+06	1.83265e+06	1.80277e+06	1.85138e+06	1.82869e+06	1.80539e+06	3.63439	1.41089	2.85272	18.0761	1.59502	1.25773	8.58209	15.0388
H9L0J1	Uncharacterized protein	3.73147e+06	3.69813e+06	3.66586e+06	4.35022e+06	4.30909e+06	4.55918e+06	4.26287e+06	4.37238e+06	3.51671e+06	3.65233e+06	3.69214e+06	3.88995e+06	3.56776e+06	3.45062e+06	3.5655e+06	3.54151e+06	3.62879e+06	0.887136	0.671714	3.40656	2.54042	6.25661	1.25996	8.71035	3.52674
E1C0F3	Uncharacterized protein	1.352e+07	1.43659e+07	1.35366e+07	1.52977e+07	1.62784e+07	1.52101e+07	1.50808e+07	1.57033e+07	1.18387e+07	1.24961e+07	1.31197e+07	1.35899e+07	1.4886e+07	1.46365e+07	1.40303e+07	1.40519e+07	1.37334e+07	3.50271	4.39244	2.14248	5.13047	4.78541	1.27673	6.66287	7.20855
F1P0H9	Collagen alpha-2(I) chain	2.50314e+06	2.21861e+06	2.25335e+06	1.84128e+06	1.74437e+06	1.77483e+06	1.8155e+06	1.64333e+06	1.57176e+06	1.40888e+06	1.34569e+06	1.72001e+06	1.7157e+06	1.93643e+06	2.11878e+06	2.10676e+06	2.15888e+06	6.67601	3.82202	5.15839	8.08833	7.04805	1.28244	15.5803	17.3226
F1N9B7	Uncharacterized protein	1.0284e+06	1.34198e+06	1.35205e+06	1.02765e+06	1.48287e+06	1.3416e+06	1.23963e+06	1.33471e+06	1.50706e+06	1.43548e+06	932135	1.55921e+06	1.45588e+06	1.26604e+06	1.58021e+06	1.61521e+06	1.57936e+06	14.8309	25.6433	4.36596	24.2591	10.4201	1.28539	12.7993	15.1066
Q5ZLR0	Uncharacterized protein	1.24439e+06	1.12215e+06	1.02063e+06	1.57046e+06	1.57385e+06	1.30687e+06	1.24989e+06	1.25353e+06	1.12053e+06	1.24247e+06	1.39736e+06	1.31313e+06	1.23629e+06	1.1439e+06	1.27106e+06	1.29016e+06	1.30407e+06	9.92366	0.152481	2.51192	11.0687	6.88299	1.28647	15.0571	6.79455
F1NFS0	Elongation factor 2 (Fragment)	3.56887e+07	3.52717e+07	3.42312e+07	4.11818e+07	4.15028e+07	4.1621e+07	3.90003e+07	3.93034e+07	4.37624e+07	4.37203e+07	4.28518e+07	3.63985e+07	3.36201e+07	3.26804e+07	3.35303e+07	3.39063e+07	3.30447e+07	2.14079	0.549014	3.58623	1.18313	5.64764	1.28977	7.82125	13.2478
Q5ZKR3	Uncharacterized protein	3.34195e+06	3.48734e+06	3.36972e+06	4.32386e+06	4.39611e+06	4.22243e+06	4.10397e+06	4.0718e+06	4.22156e+06	4.2284e+06	4.4696e+06	3.63343e+06	3.71097e+06	3.76329e+06	3.6732e+06	3.73904e+06	3.76719e+06	2.27033	1.17176	1.91947	3.28042	1.76464	1.29444	11.2682	7.85266
P07850	Sulfite oxidase	2.93112e+07	2.9168e+07	2.93128e+07	3.12954e+07	3.12147e+07	3.11182e+07	3.09381e+07	3.07061e+07	2.53166e+07	2.54335e+07	2.61032e+07	3.22623e+07	3.18766e+07	3.29409e+07	3.13097e+07	3.11171e+07	3.05338e+07	0.284134	0.182459	0.668153	1.65682	1.66507	1.30386	3.10941	10.4914
D0EL81	Glutathione reductase (Fragment)	239766	222879	185727	539082	592053	397799	373574	402304	345519	416001	361659	410394	370723	342902	415742	406917	416697	12.7914	6.62275	3.94958	9.86297	9.05293	1.30526	39.9553	8.19552
E1BUR8	Uncharacterized protein	232891	NA	259095	149872	52911.1	252925	197486	199226	NA	80275	57328.4	157237	196813	196051	NA	138534	141120	7.53223	67.6209	14.5547	23.5833	12.3426	1.30742	37.4793	38.5729
E1BXK3	Uncharacterized protein	7.27246e+06	7.29952e+06	7.38282e+06	6.71516e+06	6.99584e+06	7.279e+06	6.89397e+06	7.12048e+06	6.54448e+06	6.10706e+06	6.40967e+06	8.83746e+06	8.29403e+06	7.69901e+06	6.79885e+06	6.80716e+06	6.95811e+06	0.785962	2.89508	2.72635	3.5256	6.87965	1.30784	3.27339	12.8132
F1P455	Uncharacterized protein	5.27589e+06	5.4795e+06	5.59151e+06	4.81116e+06	4.8059e+06	4.79348e+06	5.07209e+06	4.92657e+06	4.49478e+06	4.23149e+06	4.23415e+06	5.31327e+06	5.7039e+06	5.86153e+06	5.08263e+06	4.98168e+06	4.95975e+06	2.93659	0.077336	2.82624	3.50104	5.01682	1.30865	6.25594	11.815
Q6WNG8	Heterogeneous nuclear ribonucleoprotein H1-like protein	7.5651e+06	7.7551e+06	7.95179e+06	8.23836e+06	8.32667e+06	7.41591e+06	7.35578e+06	7.62296e+06	1.00115e+07	7.89343e+06	8.53635e+06	8.57916e+06	8.85366e+06	9.12436e+06	9.35438e+06	9.40328e+06	9.17054e+06	2.49252	0.753935	1.8776	12.3209	3.07942	1.31816	4.66656	6.80265
E1BTD5	Uncharacterized protein (Fragment)	3.22958e+06	3.27495e+06	3.29742e+06	2.61888e+06	2.26643e+06	2.68955e+06	2.94022e+06	2.51472e+06	3.1261e+06	2.5841e+06	2.48775e+06	3.62692e+06	4.01827e+06	3.96011e+06	3.37336e+06	3.33311e+06	3.28532e+06	1.05774	10.2029	7.87798	12.5932	5.45876	1.32339	13.667	16.0788
F1NXB0	Uncharacterized protein	1.93663e+07	1.93347e+07	1.91215e+07	694497	778991	NA	514325	649630	NA	383604	571642	1.96066e+07	1.885e+07	NA	515523	NA	505952	0.690789	8.1095	16.4397	27.8384	2.78254	1.32506	115.208	143.605
Q5ZIF4	Putative uncharacterized protein	2.49174e+07	2.4947e+07	2.58638e+07	3.03528e+07	3.1696e+07	2.98636e+07	2.89612e+07	3.02785e+07	2.85544e+07	2.84169e+07	2.95948e+07	3.22459e+07	3.24563e+07	3.24783e+07	2.45343e+07	2.41751e+07	2.48243e+07	2.1315	3.06145	2.26759	2.23193	0.396056	1.32687	9.53016	12.0287
F1NCS6	Uncharacterized protein	1.62164e+07	1.59404e+07	1.59167e+07	1.4727e+07	1.48816e+07	1.57748e+07	1.59779e+07	1.6018e+07	1.33243e+07	1.32146e+07	1.39907e+07	1.56163e+07	1.61798e+07	1.64463e+07	1.58556e+07	1.55386e+07	1.54651e+07	1.03965	0.738335	0.818735	3.10914	2.63533	1.32871	3.54981	8.15135
F1NT48	Protein transport protein Sec16B	556956	NA	602030	565829	159322	498023	485787	NA	NA	239560	264307	579587	NA	720807	NA	249065	244427	5.50004	79.2784	1.75895	6.94592	15.358	1.32907	33.9085	55.3392
Q5ZL72	60 kDa heat shock protein, mitochondrial	1.14071e+08	1.12694e+08	1.10455e+08	1.00217e+08	1.0117e+08	1.0963e+08	1.10261e+08	1.10677e+08	1.24832e+08	1.21288e+08	1.26592e+08	1.02701e+08	1.05139e+08	1.03422e+08	1.18946e+08	1.16049e+08	1.18539e+08	1.62377	0.669105	0.478767	2.17424	1.20724	1.33115	4.71547	8.00732
F1N9V4	Uncharacterized protein	482172	472022	429945	428325	442399	443748	458227	449962	NA	240363	264626	NA	479695	560920	404095	395209	404999	6.00209	2.28595	1.61187	6.79469	11.0386	1.34762	4.23408	28.6043
F1P269	Uncharacterized protein	1.24142e+08	1.20113e+08	1.19505e+08	1.37047e+08	1.36497e+08	1.40214e+08	1.38485e+08	1.38366e+08	1.21029e+08	1.21151e+08	1.27499e+08	1.23408e+08	1.24652e+08	1.22134e+08	1.10016e+08	1.12227e+08	1.09392e+08	2.07823	0.284444	0.743778	3.00299	1.02038	1.34773	6.75362	5.64262
F1NZ86	Stress-70 protein, mitochondrial	3.30537e+07	3.38391e+07	3.48038e+07	2.24001e+07	2.18277e+07	2.43913e+07	2.50548e+07	2.39281e+07	2.41286e+07	2.39215e+07	2.36747e+07	3.5006e+07	2.6885e+07	2.83873e+07	2.9639e+07	2.91984e+07	2.99965e+07	2.58587	1.83029	2.31546	0.950596	14.3581	1.35001	20.0236	13.2297
Q5ZMV5	Actin-related protein 2/3 complex subunit 5	3.75025e+06	3.88599e+06	3.73607e+06	4.26497e+06	4.2636e+06	3.85725e+06	3.95025e+06	4.03951e+06	3.62526e+06	3.44525e+06	3.65513e+06	3.60441e+06	3.87023e+06	3.84563e+06	3.87886e+06	3.95433e+06	3.8529e+06	2.18339	0.0226841	2.30787	3.17568	3.89258	1.35271	5.22699	4.53515
F1P3U1	Uncharacterized protein	8.11744e+06	8.22353e+06	8.23946e+06	7.55138e+06	7.35188e+06	8.34384e+06	7.87364e+06	7.89725e+06	6.29629e+06	6.97052e+06	7.14131e+06	7.18989e+06	7.02216e+06	6.78278e+06	6.77318e+06	6.95302e+06	6.90464e+06	0.809589	1.89308	3.29567	6.56803	2.92357	1.35327	4.42696	3.83437
F1NDA0	Glycylpeptide N-tetradecanoyltransferase	1.58027e+06	1.68825e+06	1.4732e+06	1.00619e+06	1.58956e+06	2.08222e+06	NA	1.72251e+06	1.16967e+06	1.19209e+06	1.37624e+06	1.47539e+06	1.52481e+06	NA	NA	1.64218e+06	1.61093e+06	6.80314	31.7829	13.3702	9.09675	2.32978	1.35867	20.2609	13.2936
Q5W4S2	Prolyl 4-hydroxylase alpha-2 subunit (Fragment)	33339.1	30303.9	28192.2	36635.6	79862.6	NA	68107	82596.8	39852.7	48051.3	51089.7	66631.5	NA	63083.9	63702.2	NA	64939.2	8.45172	52.4749	13.5973	12.5458	3.86779	1.35988	47.6919	18.2849
F1P4X4	Uncharacterized protein (Fragment)	256178	NA	373430	288367	146079	NA	210467	261078	NA	263203	251280	292395	242635	275600	344705	NA	351400	26.3369	46.3179	15.1789	3.27742	9.36836	1.36018	29.7667	15.1128
F2Z4K4	60S ribosomal protein L5 (Fragment)	9.26548e+06	9.89911e+06	9.52736e+06	9.93928e+06	8.7957e+06	9.36276e+06	1.03582e+07	1.02699e+07	9.15706e+06	8.94191e+06	8.8099e+06	1.16457e+07	1.11467e+07	1.09892e+07	9.5663e+06	9.77711e+06	9.53703e+06	3.32916	8.63233	5.51172	1.95358	3.04368	1.36062	5.52471	10.4661
F1NK40	Uncharacterized protein	7.37829e+06	7.25208e+06	7.27802e+06	6.51743e+06	6.95518e+06	6.84468e+06	7.08662e+06	7.09277e+06	4.54168e+06	4.3951e+06	5.42896e+06	8.4117e+06	8.31187e+06	7.98928e+06	6.6701e+06	6.71318e+06	6.53945e+06	0.912678	4.59502	2.01896	11.6822	2.68023	1.36227	3.93399	23.2692
Q5ZL80	Uncharacterized protein	9.96437e+06	9.88697e+06	1.0061e+07	1.3696e+07	1.39423e+07	1.23379e+07	1.22536e+07	1.2596e+07	1.52486e+07	1.51517e+07	1.54126e+07	1.39331e+07	1.40176e+07	1.37664e+07	1.36009e+07	1.39236e+07	1.39317e+07	0.874381	1.26049	1.43892	0.863783	0.919247	1.36537	14.0404	5.00679
R4GHS4	Uncharacterized protein	2.54896e+06	2.23349e+06	2.60872e+06	3.03825e+06	3.0401e+06	3.05915e+06	2.84168e+06	2.91919e+06	2.82948e+06	2.86085e+06	3.1174e+06	3.35517e+06	2.77531e+06	3.04644e+06	2.52902e+06	2.4612e+06	2.48947e+06	8.18326	0.0431856	3.7489	5.38006	9.48464	1.36636	10.6517	10.8343
E1BTI7	Uncharacterized protein	877851	806996	972462	817989	794517	675527	750444	766549	695956	689035	700503	550899	555541	712198	714420	731767	714755	9.37226	2.05858	6.6464	0.830697	15.1458	1.3772	10.9522	10.3193
F1ND23	Uncharacterized protein (Fragment)	2.02574e+07	1.99831e+07	2.0357e+07	1.87338e+07	1.91494e+07	1.89703e+07	1.96697e+07	1.9113e+07	1.67684e+07	1.6207e+07	1.56284e+07	1.53616e+07	1.6197e+07	1.58908e+07	1.57927e+07	1.55098e+07	1.53716e+07	0.958603	1.55156	1.91972	3.51841	2.67212	1.37987	3.18236	2.9306
E1BS37	Uncharacterized protein	4.54294e+07	4.60957e+07	4.56533e+07	3.38682e+07	3.29865e+07	4.03463e+07	4.27099e+07	4.05869e+07	4.42161e+07	4.36007e+07	4.18131e+07	4.30047e+07	4.68711e+07	4.88421e+07	4.12729e+07	4.18406e+07	4.24307e+07	0.741519	1.86512	3.15602	2.88878	6.42222	1.38346	12.5791	5.81068
E1C7E1	Uncharacterized protein	5.53919e+07	5.58909e+07	5.52407e+07	6.70897e+07	6.48829e+07	6.08559e+07	6.31878e+07	6.31452e+07	7.82638e+07	7.51213e+07	7.51445e+07	7.60479e+07	7.58429e+07	7.40457e+07	7.99149e+07	7.79265e+07	7.81527e+07	0.612962	2.36481	2.13829	2.37299	1.4627	1.38383	7.66603	2.50346
F1NQL7	Uncharacterized protein	1.08554e+06	1.03391e+06	1.05009e+06	727077	491059	1.00429e+06	829649	1.01151e+06	565779	533980	612096	483055	NA	519751	546424	532711	534472	2.49938	27.401	10.8569	6.88413	5.17518	1.38712	22.9023	6.86895
Q5ZKZ5	Signal recognition particle subunit SRP72	3.03553e+06	3.04181e+06	3.12571e+06	3.87349e+06	3.87465e+06	3.11815e+06	3.31279e+06	3.45254e+06	3.174e+06	3.45123e+06	3.41195e+06	3.49658e+06	3.39321e+06	3.34915e+06	3.34852e+06	3.43669e+06	3.36396e+06	1.64128	0.0212717	5.09773	4.48361	2.21739	1.39172	10.4432	2.72131
Q5F419	Uncharacterized protein	3.22654e+06	3.17764e+06	3.40669e+06	3.50632e+06	3.7475e+06	3.4176e+06	3.31108e+06	3.4044e+06	4.28505e+06	4.17891e+06	4.01184e+06	3.63194e+06	3.59338e+06	3.57059e+06	3.80162e+06	3.77578e+06	3.87823e+06	3.68869	4.70214	1.71908	3.31195	0.861753	1.39523	5.2131	6.62699
E1C043	Uncharacterized protein	6.96591e+07	6.83768e+07	6.84284e+07	7.47277e+07	7.63713e+07	7.21034e+07	7.33351e+07	7.42785e+07	6.08977e+07	6.37718e+07	6.52052e+07	5.84133e+07	5.61522e+07	5.79672e+07	5.82714e+07	5.87191e+07	5.98785e+07	1.05473	1.53827	1.48923	3.4658	2.08242	1.40682	4.21289	4.87161
F1N9U8	Uncharacterized protein	7.28283e+07	7.28104e+07	7.07352e+07	7.20918e+07	7.29183e+07	7.6376e+07	7.56824e+07	7.60575e+07	6.57235e+07	6.76627e+07	6.96849e+07	7.90835e+07	8.01301e+07	7.95388e+07	7.23757e+07	7.40239e+07	7.21417e+07	1.66837	0.806029	0.456534	2.92636	0.659392	1.40824	2.8181	7.21082
E1BQ63	Uncharacterized protein (Fragment)	1.07558e+07	1.10611e+07	1.04405e+07	1.29891e+07	1.24925e+07	1.2249e+07	1.28498e+07	1.13177e+07	1.00258e+07	9.05828e+06	8.86573e+06	1.23254e+07	1.30324e+07	1.26616e+07	1.1184e+07	1.10126e+07	1.08741e+07	2.88583	2.7558	6.35954	6.67282	2.7904	1.40838	8.4399	13.6204
E1BZH9	Uncharacterized protein	3.24886e+07	3.19756e+07	3.24879e+07	3.28147e+07	3.33858e+07	3.46043e+07	3.22125e+07	3.25098e+07	4.40259e+07	4.55268e+07	4.56494e+07	3.43931e+07	3.22371e+07	3.09208e+07	3.68575e+07	3.71472e+07	3.78769e+07	0.91594	1.21996	3.93718	2.00592	5.39103	1.40842	2.55037	14.5719
Q5U7A2	Adenysuccinate lyase	8.1097e+06	8.1068e+06	8.21474e+06	5.56882e+06	4.47972e+06	6.51927e+06	6.48785e+06	5.84072e+06	7.31109e+06	5.22405e+06	6.93962e+06	7.45285e+06	7.49565e+06	8.16888e+06	8.36021e+06	8.15921e+06	8.36291e+06	0.755164	15.3278	6.09641	17.1502	5.21186	1.40864	20.6602	13.2534
F1NFE0	Collagen alpha-1(VI) chain	5.29591e+06	5.34976e+06	5.41617e+06	4.7646e+06	4.87023e+06	5.41656e+06	5.29705e+06	4.55848e+06	7.9217e+06	7.21036e+06	6.72751e+06	5.24044e+06	4.87658e+06	5.50928e+06	7.2096e+06	7.2205e+06	7.0405e+06	1.12511	1.55038	9.12981	8.24437	6.09617	1.41016	6.57962	16.2568
Q5ZIA5	Coatomer subunit beta	4.10831e+06	3.999e+06	3.80615e+06	5.20371e+06	5.42908e+06	4.76941e+06	4.53206e+06	4.6407e+06	4.72256e+06	4.83229e+06	4.47173e+06	5.23827e+06	4.98574e+06	4.68791e+06	4.47189e+06	4.4328e+06	4.55689e+06	3.85257	2.99762	2.55662	3.953	5.54234	1.41388	12.5889	5.73721
E1BSM9	Uncharacterized protein	NA	1.16632e+06	1.36186e+06	1.22738e+06	2.06893e+06	1.471e+06	1.75013e+06	1.79955e+06	NA	1.09207e+06	1.10653e+06	1.53779e+06	1.1608e+06	1.47713e+06	1.29997e+06	1.29144e+06	1.32689e+06	10.9378	36.1051	10.5854	0.93024	14.5432	1.4167	21.4806	12.7145
Q5ZI44	Uncharacterized protein	110891	73000.4	NA	115853	147015	228861	213527	183750	210613	221876	203980	255792	NA	283172	198640	204334	201127	29.1395	16.7651	10.9901	4.26437	7.18457	1.41757	37.6236	13.8356
F1N8L2	Uncharacterized protein	388298	438576	402205	534352	476944	388978	413792	405525	451045	406357	396190	523835	574122	513297	385031	386462	376385	6.33693	8.02805	3.13716	6.9835	6.05218	1.42497	11.8328	16.4794
F1NP23	Uncharacterized protein	4.36479e+06	4.43865e+06	4.2671e+06	4.80098e+06	4.76797e+06	4.39202e+06	4.67347e+06	4.76746e+06	4.70414e+06	4.51097e+06	4.6854e+06	4.15252e+06	4.37608e+06	4.67278e+06	4.75657e+06	4.62281e+06	4.69002e+06	1.975	0.487861	4.2369	2.29916	5.93082	1.42607	4.71947	4.29662
Q5ZL77	Synembryn-A	81551.8	79852.3	72272	28457.6	129228	115884	113933	115540	67725.5	50463.1	61182.6	115383	95494.5	19321	NA	105827	107985	6.34304	90.3765	0.904784	14.5759	66.0797	1.42716	35.9567	43.2942
E1BQL2	Serine/arginine repetitive matrix protein 1	831342	834321	800928	672619	570440	760266	698822	730805	NA	118507	145297	159842	173958	NA	734009	719254	NA	2.24757	11.6247	4.20988	14.3614	5.98049	1.43587	12.17	87.3819
Q5ZIZ5	Uncharacterized protein	3.96065e+06	3.97163e+06	3.57265e+06	4.41994e+06	4.37592e+06	3.89707e+06	4.83699e+06	4.70516e+06	4.64286e+06	4.82948e+06	4.73528e+06	4.51971e+06	4.67645e+06	4.29428e+06	5.23302e+06	5.08715e+06	5.1859e+06	5.92566	0.707853	11.3599	1.97033	4.27217	1.44023	10.3453	6.5801
P09653	Tubulin beta-5 chain	1.82718e+06	1.8289e+06	2.00979e+06	1.64981e+06	1.80889e+06	1.70799e+06	1.84248e+06	1.86288e+06	1.64844e+06	1.44239e+06	1.76249e+06	1.70768e+06	1.92436e+06	1.88414e+06	2.04803e+06	2.03573e+06	2.09221e+06	5.55629	6.50485	4.6636	10.0287	6.2684	1.4426	5.88532	11.7384
P40618	High mobility group protein B3	5.78403e+06	6.16976e+06	5.45829e+06	5.68028e+06	3.78667e+06	5.89252e+06	5.47123e+06	4.98982e+06	6.55876e+06	6.18995e+06	5.80099e+06	5.60845e+06	5.9054e+06	5.83675e+06	6.40773e+06	6.58747e+06	6.54633e+06	6.13637	28.2876	8.286	6.12838	2.68806	1.44575	13.7065	6.16988
P10587	Myosin-11	1.06516e+07	1.01108e+07	9.98335e+06	1.11946e+07	1.1158e+07	1.11952e+07	1.13181e+07	1.1061e+07	1.01408e+07	1.11229e+07	1.15233e+07	9.95607e+06	1.14488e+07	1.09812e+07	1.11196e+07	1.09248e+07	1.08056e+07	3.46214	0.231916	1.14904	6.509	7.07268	1.44712	4.84826	4.89131
F1NMJ2	Adenylate kinase 4, mitochondrial	6.02796e+06	6.31309e+06	6.00531e+06	6.27993e+06	5.77711e+06	5.47827e+06	5.69704e+06	5.66673e+06	5.73756e+06	4.2625e+06	4.2592e+06	4.74969e+06	4.46376e+06	3.87762e+06	5.20572e+06	5.34173e+06	5.33486e+06	2.80488	5.89769	2.11133	17.9375	10.1877	1.44732	5.0829	13.106
H9L011	Uncharacterized protein	1.85753e+07	1.90238e+07	1.89286e+07	1.97622e+07	2.06366e+07	2.07744e+07	2.02084e+07	2.0222e+07	1.97554e+07	2.12831e+07	2.1229e+07	2.09692e+07	2.06009e+07	2.00106e+07	2.21055e+07	2.20665e+07	2.26447e+07	1.25405	3.061	1.58288	4.17615	2.35576	1.45109	4.21033	4.5939
Q8JGM8	BH3-interacting domain death agonist	2.32683e+06	2.36318e+06	2.06285e+06	2.85603e+06	2.32515e+06	2.82427e+06	2.6736e+06	2.77924e+06	2.48028e+06	1.83757e+06	NA	2.73626e+06	2.26948e+06	2.62303e+06	2.47786e+06	2.42864e+06	2.49832e+06	7.28202	14.4906	2.8033	21.0502	9.57503	1.45112	11.6351	11.2274
E1BZQ4	Uncharacterized protein	782569	NA	598615	705075	822335	686984	654669	808481	505067	542615	494851	717123	768942	855029	721540	706862	NA	18.8352	10.857	11.3157	4.89163	8.92642	1.45323	11.6434	20.0508
F1NB05	Uncharacterized protein	522591	489958	491514	563023	585712	562628	571649	601349	382223	408845	396865	379380	438432	464866	485100	474456	472069	3.67162	2.79321	3.50186	3.36716	10.2367	1.45381	7.6942	9.76602
E1C8I7	Uncharacterized protein	1.00284e+07	1.10371e+07	1.11506e+07	1.16205e+07	1.27184e+07	1.16179e+07	1.0494e+07	1.19838e+07	1.21962e+07	1.23157e+07	1.26859e+07	1.09261e+07	1.05727e+07	9.7944e+06	9.86151e+06	9.98909e+06	1.01519e+07	5.7524	6.3792	6.83122	2.05931	5.5507	1.45547	7.4834	10.5452
F6UK13	Uncharacterized protein	1.85015e+06	1.85297e+06	1.87858e+06	1.61714e+06	1.63924e+06	1.8122e+06	1.82729e+06	1.71123e+06	1.04294e+06	1.03545e+06	994671	1.48377e+06	1.59243e+06	1.59149e+06	1.34712e+06	1.31775e+06	1.31075e+06	0.841964	0.959914	3.53816	2.53596	4.01474	1.45602	5.79628	17.9363
F1N9S2	Uncharacterized protein (Fragment)	3.69662e+07	3.6307e+07	3.58566e+07	3.88722e+07	3.91001e+07	3.75962e+07	4.01568e+07	4.01036e+07	4.1671e+07	4.09005e+07	4.40887e+07	3.91314e+07	3.90076e+07	4.23273e+07	3.83651e+07	3.73845e+07	3.8321e+07	1.53409	0.413499	3.72466	3.94011	4.68663	1.45668	4.39244	5.54724
F1NFS8	Uncharacterized protein (Fragment)	4.01909e+06	3.76552e+06	3.51815e+06	5.85673e+06	6.05442e+06	4.92074e+06	4.46976e+06	4.40682e+06	5.84466e+06	6.11352e+06	6.09476e+06	5.78471e+06	4.80604e+06	4.20785e+06	6.36191e+06	6.30259e+06	6.48542e+06	6.64828	2.34711	6.09499	2.49441	16.1376	1.46125	20.0957	13.3278
P00504	Aspartate aminotransferase, cytoplasmic	8.82346e+06	8.64753e+06	6.23868e+06	9.87813e+06	1.00784e+07	9.56059e+06	8.7903e+06	9.03146e+06	9.08792e+06	8.75981e+06	9.22263e+06	8.65677e+06	8.88618e+06	8.35776e+06	9.07355e+06	8.99052e+06	9.25137e+06	18.2738	1.41927	4.31677	2.63811	3.06909	1.46361	13.4315	3.2449
R4GLY3	Uncharacterized protein	1.96796e+06	1.91347e+06	1.94817e+06	2.32612e+06	2.33827e+06	1.91518e+06	2.15363e+06	2.10581e+06	1.24969e+06	1.29189e+06	1.31294e+06	1.66829e+06	1.9121e+06	2.00553e+06	1.8588e+06	1.80552e+06	1.83915e+06	1.41961	0.368153	6.12915	2.50721	9.35148	1.46878	8.47156	17.8163
E1BZS2	Uncharacterized protein	2.83425e+06	2.74569e+06	2.61767e+06	4.11199e+06	4.22612e+06	3.60358e+06	3.44296e+06	3.42316e+06	3.25914e+06	3.25884e+06	3.00578e+06	3.28207e+06	3.04444e+06	2.74021e+06	3.27812e+06	3.20293e+06	3.29242e+06	3.98478	1.9358	2.83513	4.60494	8.98721	1.47564	18.0149	5.94205
F1NZD3	Uncharacterized protein	3.01742e+06	2.91827e+06	2.87348e+06	3.2588e+06	3.24115e+06	3.07031e+06	3.1379e+06	3.07976e+06	3.11147e+06	3.04255e+06	3.02458e+06	3.31025e+06	3.39846e+06	3.26462e+06	3.56152e+06	3.60937e+06	3.50447e+06	2.50854	0.384047	1.18227	1.49912	2.04669	1.47577	4.49799	6.68643
Q5ZMR5	Uncharacterized protein	3.88911e+06	4.05802e+06	4.13581e+06	4.55976e+06	4.46322e+06	4.14049e+06	4.33137e+06	4.37726e+06	3.88413e+06	3.73531e+06	3.6572e+06	4.00664e+06	4.42296e+06	4.29877e+06	4.06175e+06	3.95551e+06	3.96436e+06	3.13148	1.51315	2.93166	3.06701	5.03748	1.47597	5.31404	6.10203
E1BTV0	Uncharacterized protein	8.63391e+06	8.99756e+06	9.47234e+06	8.27375e+06	7.54389e+06	7.31031e+06	7.59804e+06	7.15993e+06	6.54603e+06	6.21105e+06	5.92666e+06	6.0097e+06	6.06174e+06	6.25154e+06	6.31848e+06	6.28005e+06	6.14265e+06	4.65366	6.52555	3.02622	4.97809	2.08417	1.47974	10.4743	2.99861
Q5ZM47	Serine/threonine-protein phosphatase	731756	661117	726844	712988	728477	691114	721191	755991	692146	765284	746610	655722	699362	747951	672580	675332	656983	5.58217	1.51959	4.49213	5.17239	6.58142	1.4807	4.01507	5.95442
F1NFF7	Uncharacterized protein	9.03228e+06	8.65374e+06	8.8627e+06	7.1671e+06	7.42365e+06	8.48825e+06	8.49034e+06	8.54136e+06	8.08595e+06	7.70013e+06	7.94711e+06	8.26085e+06	7.49146e+06	7.3277e+06	7.17323e+06	6.96471e+06	7.04877e+06	2.14261	2.4867	0.353592	2.4702	6.47645	1.48551	8.05195	6.20985
Q5F3T0	Uncharacterized protein	32352.1	45005.7	46986.8	21542.5	17908.8	23504.9	23174.1	20427.4	15808.2	15363.7	NA	30962.5	27617.1	26017.2	NA	33801.5	33097.5	19.1553	13.0258	7.55267	2.01648	8.94878	1.48827	39.4393	29.4938
R4GJP6	Uncharacterized protein	4.12662e+06	4.12855e+06	4.37656e+06	4.5881e+06	3.49519e+06	3.70503e+06	3.92162e+06	4.10669e+06	5.90102e+06	5.64586e+06	5.40932e+06	3.84628e+06	3.58957e+06	3.86023e+06	4.6088e+06	4.48735e+06	4.49712e+06	3.41396	19.1211	5.14016	4.35077	4.04735	1.48915	8.61378	17.961
E1BRE9	Decorin	7.75592e+06	7.72902e+06	7.66074e+06	8.84153e+06	9.16714e+06	8.41676e+06	8.11323e+06	8.31368e+06	1.18858e+07	1.21521e+07	1.28103e+07	8.86994e+06	9.1726e+06	9.01569e+06	1.04612e+07	1.01734e+07	1.04165e+07	0.635956	2.55698	1.86379	3.87429	1.67818	1.49666	6.64618	13.6945
H9L0A2	Uncharacterized protein (Fragment)	5.99958e+06	5.96355e+06	6.06019e+06	6.74158e+06	6.83331e+06	6.46638e+06	6.4511e+06	6.07734e+06	4.46275e+06	4.4686e+06	4.46218e+06	7.41837e+06	7.69517e+06	7.78045e+06	5.94959e+06	6.12814e+06	6.00959e+06	0.812952	0.955603	3.47989	0.0796383	2.48048	1.50707	5.46392	22.764
R4GM54	Uncharacterized protein	3.27444e+06	3.30372e+06	3.34101e+06	3.16233e+06	3.49282e+06	3.64508e+06	3.28385e+06	3.26143e+06	3.24033e+06	3.26821e+06	3.76825e+06	3.48282e+06	3.12703e+06	3.56099e+06	3.4599e+06	3.49875e+06	3.56464e+06	1.00906	7.02306	6.33888	8.67206	6.82271	1.50945	4.55674	5.72882
P19966	Transgelin	3.45925e+06	3.28979e+06	3.36232e+06	3.49409e+06	3.83858e+06	3.53914e+06	3.2287e+06	3.50114e+06	3.40939e+06	3.01981e+06	3.76494e+06	2.67523e+06	2.80526e+06	2.65707e+06	3.85864e+06	3.82316e+06	3.93744e+06	2.52245	6.64404	4.94696	10.9679	2.97977	1.51028	5.39309	16.2522
F1NUY9	Ufm1-specific protease 2	465250	498918	487621	518844	240488	433327	465927	500660	300400	351767	364109	414071	444273	492003	447005	442744	433937	3.54084	51.8423	7.21584	9.97405	8.72957	1.51036	19.7727	14.541
B2X023	Mx protein (Fragment)	2.27949e+06	2.26399e+06	2.28081e+06	3.21181e+06	3.47849e+06	2.89468e+06	2.71882e+06	2.96308e+06	1.3795e+06	1.75825e+06	1.94349e+06	2.63496e+06	2.7364e+06	2.6011e+06	2.1597e+06	2.1172e+06	2.18131e+06	0.411144	5.63726	4.40765	16.9727	2.64941	1.51506	16.6962	20.4439
Q5F379	Uncharacterized protein	4.61505e+06	4.50532e+06	4.6788e+06	5.05314e+06	5.2708e+06	5.04649e+06	4.73977e+06	4.68936e+06	4.44659e+06	4.79712e+06	4.73457e+06	4.7568e+06	4.68076e+06	4.2807e+06	4.59814e+06	4.71948e+06	4.7226e+06	1.90777	2.98164	4.00583	4.01248	5.59331	1.51655	5.50122	3.65846
Q5ZMN1	Uncharacterized protein	5.42349e+06	5.3556e+06	5.32521e+06	6.52302e+06	7.04462e+06	6.01353e+06	5.9883e+06	6.39352e+06	4.72111e+06	5.15723e+06	5.22027e+06	5.18205e+06	5.3874e+06	5.61873e+06	5.55845e+06	5.48706e+06	5.65561e+06	0.937337	5.43692	3.70237	5.401	4.04864	1.51973	10.3792	5.56365
E1C7Y3	Uncharacterized protein	5.62135e+07	5.59234e+07	5.73136e+07	4.79109e+07	4.79464e+07	5.63014e+07	5.40828e+07	5.36779e+07	6.87495e+07	7.2548e+07	7.25321e+07	5.12813e+07	5.12455e+07	5.07429e+07	6.08544e+07	6.27043e+07	6.20784e+07	1.29838	0.0524312	2.58268	3.07041	0.589226	1.52061	6.9659	14.3775
F1NJV0	Uncharacterized protein	1.01602e+07	1.03023e+07	1.02783e+07	9.5427e+06	9.50699e+06	9.82741e+06	9.81661e+06	9.66618e+06	9.31337e+06	9.94027e+06	9.79285e+06	9.8621e+06	9.84791e+06	9.59866e+06	9.35765e+06	9.58454e+06	9.3177e+06	0.742559	0.265115	0.922516	3.38536	1.51663	1.52783	3.24468	2.59461
Q7ZZK3	Phosphorylase	1.98965e+07	1.95623e+07	1.8949e+07	2.94079e+07	2.9394e+07	2.71261e+07	2.6655e+07	2.64656e+07	3.42505e+07	3.45643e+07	3.43783e+07	3.31863e+07	3.22292e+07	3.03634e+07	2.61913e+07	2.53997e+07	2.5845e+07	2.46835	0.0334615	1.27151	0.458741	4.49673	1.5375	18.0908	12.6993
E1C7S2	Uncharacterized protein	2.11236e+07	2.14478e+07	2.06884e+07	1.14639e+07	1.19039e+07	1.56281e+07	1.57117e+07	1.592e+07	1.86975e+07	1.82888e+07	1.82677e+07	1.2004e+07	1.21297e+07	1.17443e+07	1.62033e+07	1.62801e+07	1.58176e+07	1.80713	2.66316	0.954437	1.31526	1.64348	1.53933	23.8109	18.3351
Q5ZLX0	Uncharacterized protein	1.42138e+06	1.47087e+06	1.52998e+06	911705	783954	871368	912424	744641	794438	707804	600370	1.3401e+06	1.4034e+06	1.44004e+06	1.33758e+06	1.32342e+06	1.2975e+06	3.68836	10.6547	10.3773	13.8712	3.62538	1.54066	30.7236	29.3727
Q9IAY5	Protein syndesmos	8.09965e+06	8.40616e+06	8.19116e+06	8.78112e+06	8.73775e+06	9.25304e+06	9.22874e+06	9.14714e+06	9.30221e+06	9.02488e+06	8.84863e+06	1.01776e+07	1.0091e+07	9.00182e+06	9.28531e+06	9.56414e+06	9.3563e+06	1.91128	0.350098	0.602313	2.52423	6.71587	1.54122	5.2872	4.95348
E1C0Q5	Uncharacterized protein	9.38623e+07	9.49775e+07	9.68726e+07	4.81802e+07	4.83947e+07	6.95887e+07	6.85656e+07	6.98183e+07	7.87436e+07	8.10412e+07	7.78255e+07	6.0707e+07	6.04137e+07	6.1306e+07	7.72376e+07	7.80034e+07	7.5672e+07	1.59803	0.314245	0.962004	2.09139	0.747934	1.5439	26.8446	12.1054
R4GJZ4	Uncharacterized protein (Fragment)	2.28665e+06	2.34286e+06	2.28458e+06	2.63003e+06	2.48847e+06	2.56092e+06	2.41638e+06	2.41847e+06	2.26798e+06	2.50522e+06	2.58023e+06	2.54335e+06	2.48462e+06	2.06027e+06	2.77639e+06	2.74654e+06	2.69283e+06	1.43491	3.91109	3.36085	6.64988	11.1563	1.5462	5.1656	9.18115
F1NXH1	Uncharacterized protein (Fragment)	4.03422e+07	3.99468e+07	3.95253e+07	3.93715e+07	3.73332e+07	4.21284e+07	4.38758e+07	4.1671e+07	3.85306e+07	3.67956e+07	3.55521e+07	4.67598e+07	4.65264e+07	4.83801e+07	4.16001e+07	4.17033e+07	4.05494e+07	1.02291	3.75795	2.73415	4.04768	2.13797	1.54652	4.93509	10.9121
R4GHT7	Uncharacterized protein (Fragment)	9513.94	12459.4	NA	6002.29	5699.12	4514.88	NA	5472.96	3544.88	5381.96	5287.14	2018.86	2987.96	NA	15018.1	14707.6	14572.6	18.9573	3.66407	13.5658	21.8311	27.373	1.54674	42.0685	72.5653
Q5ZLG0	Acetoacetyl-CoA synthetase	3.74718e+06	3.64068e+06	3.88846e+06	5.71711e+06	5.04821e+06	4.81608e+06	4.46346e+06	4.72676e+06	4.0811e+06	4.30153e+06	3.9444e+06	5.45553e+06	5.27011e+06	5.31857e+06	4.28947e+06	4.23451e+06	4.36722e+06	3.30687	8.78727	3.92666	4.38531	1.79816	1.55187	15.9448	12.829
Q5F3T3	Uncharacterized protein	4.96999e+06	4.9017e+06	5.03079e+06	5.55509e+06	5.58899e+06	4.98577e+06	5.09054e+06	5.04068e+06	5.21974e+06	5.35127e+06	5.52646e+06	5.23495e+06	5.20706e+06	5.21778e+06	5.47732e+06	5.63553e+06	5.498e+06	1.30013	0.430213	1.03997	2.86769	0.26945	1.55311	5.23225	3.04056
E1BSX0	Serine--pyruvate aminotransferase	8.5024e+06	8.39734e+06	8.40513e+06	5.00351e+06	4.6475e+06	5.76651e+06	5.62985e+06	5.46834e+06	5.93879e+06	5.58227e+06	5.41933e+06	4.62034e+06	4.82606e+06	4.88068e+06	5.74376e+06	5.57665e+06	5.61368e+06	0.694025	5.21678	2.65514	4.70494	2.87462	1.55483	25.6113	8.62807
Q5ZLW0	Uncharacterized protein	1.2891e+07	1.25633e+07	1.25899e+07	1.08902e+07	1.09048e+07	1.21235e+07	1.22925e+07	1.23055e+07	1.0324e+07	1.02362e+07	1.032e+07	1.54199e+07	1.53007e+07	1.51802e+07	1.14336e+07	1.11792e+07	1.15197e+07	1.43509	0.094222	0.829796	0.481802	0.783521	1.55587	6.29814	18.5323
R4GH86	Glutathione peroxidase (Fragment)	8.05724e+06	8.00119e+06	8.07324e+06	6.73821e+06	6.15029e+06	7.25797e+06	7.71571e+06	7.66727e+06	1.0222e+07	9.54171e+06	9.16991e+06	6.84407e+06	6.73601e+06	7.56969e+06	8.38505e+06	8.12944e+06	8.23421e+06	0.470357	6.45106	3.33194	5.5318	6.43075	1.55765	9.36042	14.1862
F1NHD8	Uncharacterized protein (Fragment)	3.33323e+06	3.27115e+06	3.2455e+06	3.64157e+06	3.70528e+06	3.43761e+06	3.56636e+06	3.6832e+06	3.6236e+06	3.65691e+06	4.02643e+06	3.60329e+06	3.711e+06	3.80318e+06	3.30818e+06	3.40031e+06	3.39785e+06	1.37386	1.22643	3.44825	5.93208	2.69967	1.55831	5.39277	6.21143
Q8AWB4	Putative uncharacterized protein POFUT1	2.50489e+06	2.47918e+06	2.4842e+06	2.34373e+06	2.13499e+06	2.45585e+06	2.39921e+06	2.34532e+06	1.71956e+06	NA	2.27339e+06	1.93488e+06	2.12445e+06	1.8288e+06	2.33443e+06	2.36781e+06	2.40851e+06	0.54732	6.59116	2.30287	19.6156	7.63103	1.56528	5.08098	12.5006
Q5ZI00	Uncharacterized protein	1.34115e+07	1.33035e+07	1.33194e+07	1.54423e+07	1.61594e+07	1.66881e+07	1.51167e+07	1.61302e+07	1.70101e+07	1.75619e+07	1.74112e+07	1.64164e+07	1.49692e+07	1.30648e+07	1.29123e+07	1.29552e+07	1.3286e+07	0.437089	3.20912	4.98548	1.64598	11.3454	1.56685	9.42235	13.6053
F1P1M1	Uncharacterized protein	9.90323e+06	9.46629e+06	9.39018e+06	7.90127e+06	7.87041e+06	1.01672e+07	8.85946e+06	8.29307e+06	1.43849e+07	1.51044e+07	1.40292e+07	9.3598e+06	9.50118e+06	9.56135e+06	1.01876e+07	1.04987e+07	1.02668e+07	2.88809	0.276734	10.5551	3.77619	1.09212	1.5671	9.91218	20.5715
Q6EE59	Ribosomal protein L4 (Fragment)	4.46022e+07	4.34469e+07	4.47985e+07	4.5812e+07	3.97654e+07	4.57396e+07	4.56025e+07	4.49491e+07	4.49658e+07	4.07392e+07	4.29494e+07	5.16245e+07	5.29685e+07	5.32333e+07	4.23708e+07	4.28185e+07	4.36946e+07	1.64918	9.99231	0.929822	4.92961	1.63966	1.56731	4.51822	10.8059
E1C4W4	Uncharacterized protein	5.18594e+07	5.15816e+07	5.09131e+07	3.3042e+07	3.33226e+07	4.07629e+07	4.34008e+07	4.28976e+07	5.91324e+07	5.58667e+07	5.57343e+07	3.22806e+07	3.32541e+07	3.42447e+07	4.67997e+07	4.54177e+07	4.57426e+07	0.945411	0.598004	3.30678	3.38208	2.9527	1.5713	17.6252	22.7259
Q5ZLX7	Uncharacterized protein	329750	302181	269329	206830	577645	199345	227322	169836	144492	121654	99861.6	270793	300635	257764	274029	282364	275899	10.0689	66.8489	14.4575	18.2923	7.95169	1.5765	45.5541	35.0923
F1NHI3	Uncharacterized protein	2.5997e+06	2.59747e+06	2.57431e+06	2.65831e+06	2.66364e+06	2.54098e+06	2.68983e+06	2.61646e+06	2.57015e+06	2.39237e+06	2.41014e+06	2.91761e+06	2.90023e+06	2.98726e+06	2.8365e+06	2.76394e+06	2.75727e+06	0.542863	0.141583	2.84548	3.98437	1.56927	1.5774	1.90839	8.05032
F1NNP9	Uncharacterized protein	186934	191253	161712	521681	537681	427780	334112	371538	149641	175268	168935	347296	310660	311479	273165	271379	279676	8.86593	2.13592	12.4793	8.1088	6.47359	1.58959	44.0022	28.1223
F1N9P7	Uncharacterized protein	1.7285e+06	1.72892e+06	1.85136e+06	2.11056e+06	1.93493e+06	1.63082e+06	1.84463e+06	1.84038e+06	1.3275e+06	1.52877e+06	1.48743e+06	2.02967e+06	2.1358e+06	2.10275e+06	1.83527e+06	1.85065e+06	1.89261e+06	4.00134	6.13961	6.89827	7.34144	2.59942	1.59599	7.99825	16.0157
Q5ZI42	Malignant T-cell-amplified sequence 1	1.73412e+06	1.55353e+06	1.79419e+06	1.76106e+06	1.95359e+06	1.78595e+06	1.77435e+06	1.66967e+06	902182	1.03899e+06	1.14136e+06	1.42808e+06	1.37583e+06	1.38393e+06	1.49033e+06	NA	1.52436e+06	7.39462	7.33	3.67391	11.6788	2.01466	1.59599	6.48969	17.7777
Q5ZL99	Uncharacterized protein (Fragment)	1.92786e+06	1.94835e+06	1.90923e+06	2.01093e+06	1.70947e+06	1.84668e+06	1.75599e+06	1.84315e+06	1.30588e+06	1.23645e+06	1.25787e+06	1.75116e+06	1.6339e+06	1.78417e+06	1.79025e+06	1.73433e+06	1.75727e+06	1.01463	11.4592	2.82997	2.8066	4.58309	1.59684	5.38523	15.3097
R4GGA6	Uncharacterized protein	111237	98468.9	96933.9	18604.2	87790.9	NA	60060	67908	49294.9	NA	58523.3	90337.2	113377	96390.5	105357	NA	103001	7.68218	91.9635	8.67312	12.1046	11.9402	1.59894	40.6634	27.873
F1NK38	T-complex protein 1 subunit eta	1.10103e+07	1.04492e+07	1.04708e+07	1.24933e+07	1.2542e+07	1.16118e+07	1.22386e+07	1.24236e+07	1.21129e+07	1.22377e+07	1.20441e+07	1.15275e+07	1.26251e+07	1.22026e+07	1.2216e+07	1.23101e+07	1.19364e+07	2.98689	0.275143	3.51891	0.808889	4.56825	1.5992	7.73884	2.45454
E1BTT8	L-lactate dehydrogenase	2.23237e+07	2.18964e+07	2.07892e+07	4.19119e+07	4.13152e+07	3.38785e+07	3.15924e+07	2.92417e+07	2.15285e+07	2.00447e+07	2.17189e+07	3.75099e+07	3.60729e+07	3.30553e+07	2.59992e+07	2.52951e+07	2.52812e+07	3.65463	1.01388	7.34365	4.34451	6.39607	1.60844	27.7301	23.8418
F1NBV0	Peroxiredoxin-6	2.74363e+07	2.75794e+07	2.76459e+07	2.15692e+07	2.11621e+07	2.28708e+07	2.33159e+07	2.23035e+07	2.66546e+07	2.64857e+07	2.62e+07	2.58267e+07	2.60447e+07	2.64274e+07	3.02746e+07	3.12071e+07	3.0461e+07	0.388708	1.34738	2.22255	0.868805	1.16518	1.61001	11.6762	7.98525
F1NE33	Formimidoyltransferase-cyclodeaminase	1.18054e+07	1.15529e+07	1.16289e+07	9.39729e+06	8.50762e+06	1.10331e+07	1.05385e+07	1.08469e+07	1.12924e+07	1.47937e+07	1.15242e+07	1.04849e+07	1.01869e+07	9.81641e+06	1.21119e+07	1.24611e+07	1.24509e+07	1.11094	7.02707	2.31178	15.6182	3.29547	1.61021	10.9037	12.9809
E1BZS8	Uncharacterized protein	1.92438e+06	1.87369e+06	1.97632e+06	1.31693e+06	1.27835e+06	1.46643e+06	1.50185e+06	1.56988e+06	1.86197e+06	1.8032e+06	1.71712e+06	917968	1.01161e+06	835406	1.59947e+06	1.62063e+06	1.56943e+06	2.6661	2.10226	3.47573	4.06043	9.5654	1.61178	17.0904	27.8611
F1NRJ7	Uncharacterized protein	1.14986e+06	1.05933e+06	1.35039e+06	1.20068e+06	1.37026e+06	1.20976e+06	1.5119e+06	1.23165e+06	1.10599e+06	1.10983e+06	1.11544e+06	1.47851e+06	1.55487e+06	1.49474e+06	1.53649e+06	1.51465e+06	1.48776e+06	12.5535	9.32789	12.7849	0.428246	2.66513	1.61321	11.34	14.6467
E1C928	Uncharacterized protein	731951	890080	845764	912345	948386	939039	994172	687456	655818	420083	664478	947890	935984	902519	914363	940986	915977	9.91612	2.73927	18.7175	23.9033	2.53267	1.61581	12.4202	23.0587
Q98930	Sortilin-related receptor (Fragment)	298946	266992	312051	251314	225268	285892	254957	NA	NA	173239	199892	209729	189501	146847	209813	210300	215988	7.91936	7.72903	8.08888	10.102	17.6352	1.61914	11.1202	12.2258
R4GL55	Uncharacterized protein	6.13018e+06	6.48612e+06	6.60157e+06	4.56448e+06	4.78084e+06	4.73403e+06	4.71818e+06	4.8075e+06	5.99855e+06	6.30302e+06	6.51545e+06	5.30885e+06	5.18077e+06	5.46341e+06	5.74119e+06	5.78692e+06	5.92257e+06	3.83557	3.27422	1.00263	4.14223	2.66145	1.62167	16.5289	7.61276
Q27J90	Leukocyte ribonuclease A-2	2.03555e+06	2.45834e+06	2.01282e+06	1.25299e+06	927402	1.49103e+06	1.79685e+06	1.3004e+06	1.43666e+06	1.57332e+06	1.45661e+06	1.28528e+06	1.32061e+06	1.24398e+06	1.67108e+06	1.72558e+06	1.70611e+06	11.5688	21.1179	16.375	4.95796	2.98878	1.62395	30.4036	12.4801
F1NAM7	Uncharacterized protein	1.12828e+07	1.12203e+07	1.12506e+07	7.95416e+06	8.14121e+06	9.31372e+06	9.79075e+06	9.96739e+06	9.06521e+06	9.83962e+06	9.68456e+06	7.5142e+06	8.62619e+06	8.8466e+06	1.03812e+07	1.01148e+07	1.04239e+07	0.277698	1.64358	3.48937	4.29964	8.57472	1.62528	13.6589	10.2222
F1P470	D-dopachrome decarboxylase	2.10668e+06	2.35088e+06	2.37875e+06	1.99482e+06	2.02886e+06	2.08856e+06	2.02134e+06	2.13035e+06	2.74925e+06	2.74174e+06	2.83892e+06	1.92701e+06	1.9916e+06	1.93511e+06	2.47577e+06	2.49659e+06	2.41911e+06	6.56864	1.19632	2.64391	1.94736	1.80333	1.62742	6.9116	15.1371
R4GMA6	Uncharacterized protein (Fragment)	797705	825128	864299	801930	866612	725959	778501	788066	478742	506052	548142	600159	683991	711322	570229	584695	588057	4.03715	5.48228	4.37597	6.84202	8.70855	1.63038	5.7447	12.818
F1NP29	Uncharacterized protein (Fragment)	9.67592e+06	1.04275e+07	1.05282e+07	1.03005e+07	9.99516e+06	1.09794e+07	9.88781e+06	1.02588e+07	1.32055e+07	1.29083e+07	1.30459e+07	1.27634e+07	1.28995e+07	1.32877e+07	1.26765e+07	1.27457e+07	1.23604e+07	4.56124	2.1273	5.34952	1.13935	2.0954	1.63085	3.98403	2.20303
Q5ZK63	Activated RNA polymerase II transcriptional coactivator p15	3.98414e+06	4.10147e+06	4.39965e+06	3.30446e+06	3.27237e+06	3.12813e+06	3.3335e+06	3.13884e+06	3.59921e+06	3.16676e+06	3.27212e+06	2.99989e+06	3.12493e+06	3.37559e+06	3.66144e+06	3.78258e+06	3.73084e+06	5.14727	0.689962	3.61243	6.73936	6.0414	1.63184	13.9041	8.47731
E1C8Q5	V-type proton ATPase 116 kDa subunit a isoform 1	568768	575012	425232	659355	615938	NA	589792	606237	350402	385211	423037	299218	317131	310519	436864	431012	422859	16.2008	4.81463	1.94451	9.40613	2.93187	1.63481	12.7357	15.0561
E1C3L7	Uncharacterized protein	3.57697e+06	3.60585e+06	3.70452e+06	3.3269e+06	3.60536e+06	3.41279e+06	3.46035e+06	3.60094e+06	3.4906e+06	3.6151e+06	3.74964e+06	3.2713e+06	3.48538e+06	3.36451e+06	3.55376e+06	3.47962e+06	3.59401e+06	1.84285	5.68085	2.80219	3.58028	3.18163	1.63799	3.52197	3.99542
R4GGD3	Uncharacterized protein (Fragment)	309622	268379	306478	313978	314597	292611	318454	329249	194297	170121	210894	243731	303933	300024	301594	309179	299812	7.78697	0.139273	6.00661	10.6916	11.9217	1.63874	6.08492	21.2699
Q5ZKZ8	Uncharacterized protein	1.94297e+06	2.19612e+06	1.97089e+06	2.9367e+06	2.80438e+06	2.28378e+06	2.31833e+06	2.51765e+06	1.57645e+06	1.65301e+06	1.76637e+06	2.08448e+06	2.31023e+06	2.33454e+06	2.31973e+06	2.35692e+06	2.28089e+06	6.81499	3.25933	5.31908	5.73797	6.14747	1.63925	15.2346	15.4832
R4GM98	Nucleoside diphosphate kinase (Fragment)	NA	945343	1.10172e+06	795625	882079	351212	NA	370384	NA	281142	282901	373482	321140	337968	1.01449e+06	NA	991215	10.8035	7.28765	3.75754	0.441062	7.76333	1.64077	41.9864	65.1172
F1NBB0	2-methoxy-6-polyprenyl-1,4-benzoquinol methylase, mitochondrial	1.77127e+06	1.8478e+06	1.63454e+06	1.93772e+06	1.8553e+06	1.96305e+06	1.96719e+06	2.08427e+06	1.47316e+06	1.37061e+06	1.37828e+06	1.92535e+06	1.71539e+06	1.73928e+06	1.84615e+06	1.78807e+06	1.8295e+06	6.1692	3.07299	3.43272	4.05886	6.40983	1.64231	7.32762	12.5983
Q5ZJV9	CCR4-NOT transcription complex subunit 7	415634	420482	454075	399769	420355	430706	477424	471045	343184	313224	290266	454594	494911	436732	407529	400172	413534	4.86795	3.54987	5.51036	8.40928	6.44982	1.64398	6.43306	17.0208
E1C962	Uncharacterized protein	126767	137973	135506	203773	193644	131680	133315	127828	98824.2	99061	128402	72510.2	107392	119498	124536	128696	126437	4.41371	3.60426	2.1515	15.6385	24.4453	1.64519	20.9216	17.0162
F1P331	Uncharacterized protein (Fragment)	4.70775e+07	4.76929e+07	4.77579e+07	4.01942e+07	3.99785e+07	4.38416e+07	4.38453e+07	4.21068e+07	5.20772e+07	5.20033e+07	5.04062e+07	4.8773e+07	5.03637e+07	5.06407e+07	5.4505e+07	5.47412e+07	5.30931e+07	0.790304	0.380504	2.31741	1.83347	2.01883	1.64688	7.25285	3.87285
F1NQ90	Uncharacterized protein	633034	651912	625816	773291	880468	767272	759010	797615	592601	684852	684170	647079	668253	694761	697160	704441	719967	2.11567	9.16524	2.62424	8.11553	3.56563	1.64722	12.3003	5.60716
P67883	60S ribosomal protein L30	2.09037e+07	2.13291e+07	2.09467e+07	2.1725e+07	2.1996e+07	2.23538e+07	2.15004e+07	2.13028e+07	1.7508e+07	1.98652e+07	1.94459e+07	2.37063e+07	2.43733e+07	2.33271e+07	2.10286e+07	2.17339e+07	2.13974e+07	1.11208	0.876329	2.57177	6.63943	2.2253	1.64959	2.32811	10.387
Q5ZIQ5	Uncharacterized protein	1.62828e+07	1.61347e+07	1.58658e+07	1.64094e+07	1.63052e+07	1.54476e+07	1.54681e+07	1.46876e+07	1.46244e+07	1.45958e+07	1.40082e+07	1.23955e+07	1.20087e+07	1.09788e+07	1.30207e+07	1.26326e+07	1.29789e+07	1.31361	0.450408	2.92608	2.41383	6.20879	1.65438	3.73286	9.30881
Q5ZJW4	Vesicle-trafficking protein SEC22b	5.7488e+06	5.42751e+06	5.47842e+06	6.18021e+06	5.90551e+06	5.79263e+06	5.70298e+06	5.75734e+06	4.16247e+06	4.8104e+06	5.80375e+06	5.90951e+06	6.2305e+06	6.14349e+06	6.0079e+06	5.93892e+06	6.13577e+06	3.11058	3.21439	0.785265	16.7834	2.72388	1.65714	4.1114	12.4857
F1NX32	Glycine dehydrogenase (decarboxylating), mitochondrial	9.66997e+06	9.66194e+06	9.79424e+06	7.0013e+06	6.73959e+06	8.03013e+06	8.08591e+06	8.4299e+06	1.16047e+07	1.18906e+07	1.17408e+07	7.01035e+06	7.14639e+06	7.30141e+06	9.13267e+06	8.8436e+06	9.05459e+06	0.763991	2.69353	2.64618	1.2178	2.03606	1.65966	14.2499	21.5498
E1C4H8	Uncharacterized protein	NA	469604	480156	617358	362438	231991	NA	261996	192863	183872	225922	248979	249058	285480	NA	647527	662927	1.57136	36.7946	8.59019	11.0229	8.0603	1.66186	36.2344	59.0523
H9L340	ATP synthase subunit beta (Fragment)	2.43347e+08	2.45204e+08	2.48733e+08	2.34733e+08	2.33597e+08	2.36461e+08	2.30231e+08	2.24303e+08	1.88966e+08	1.77019e+08	1.86856e+08	2.3576e+08	2.3495e+08	2.32763e+08	2.24161e+08	2.29812e+08	2.22712e+08	1.11323	0.343086	2.63945	3.46023	0.661134	1.66334	3.4535	10.9432
P08836	Farnesyl pyrophosphate synthase	1.65725e+07	1.67012e+07	1.69603e+07	1.53641e+07	1.49868e+07	1.48245e+07	1.58963e+07	1.63063e+07	1.6037e+07	1.53104e+07	1.53211e+07	1.40684e+07	1.38245e+07	1.43788e+07	1.34981e+07	1.30564e+07	1.3268e+07	1.17976	1.75821	4.88117	2.67692	1.97144	1.66434	5.10407	7.2557
E1BST9	Uncharacterized protein	9.23662e+06	8.80789e+06	8.81809e+06	1.06691e+07	1.07832e+07	9.39869e+06	9.60642e+06	1.01965e+07	9.50862e+06	9.61705e+06	9.84938e+06	7.40661e+06	7.49282e+06	7.59655e+06	8.0316e+06	8.17972e+06	8.30339e+06	2.73211	0.752329	4.25237	1.80254	1.26825	1.66529	8.0379	11.4248
R4GHE8	Uncharacterized protein	79823.2	89139.1	90356	38795.7	32174.6	55846.4	52911.4	53746.2	84764.2	85349.7	89580.8	37436.8	54275.8	50545.3	68085.1	70083.8	70092.5	6.666	13.1938	2.79187	3.03608	18.6507	1.66593	36.163	25.9853
E1BQU4	Uncharacterized protein	2.68821e+06	2.95351e+06	2.59011e+06	2.69432e+06	2.3168e+06	1.72375e+06	2.61637e+06	2.53665e+06	1.8914e+06	1.85651e+06	1.59438e+06	2.45255e+06	2.19577e+06	2.05999e+06	2.18805e+06	2.25652e+06	2.19826e+06	6.85142	10.6542	21.5487	9.11712	8.91566	1.66817	14.5412	12.4002
F1NCZ2	Uncharacterized protein	1.19015e+07	1.20931e+07	1.20455e+07	1.0434e+07	1.01676e+07	1.09958e+07	1.10443e+07	9.87828e+06	1.00656e+07	9.73372e+06	9.39561e+06	1.28385e+07	1.26062e+07	1.26393e+07	1.16899e+07	1.19236e+07	1.15347e+07	0.830309	1.82882	6.19984	3.44238	0.990018	1.67069	7.88617	11.627
F1NMC3	Uncharacterized protein	6.48762e+07	6.39253e+07	6.3569e+07	6.48064e+07	6.56413e+07	6.89747e+07	6.75161e+07	6.89747e+07	6.98002e+07	7.22883e+07	7.3981e+07	6.40082e+07	6.27892e+07	6.17394e+07	6.89297e+07	6.84626e+07	7.06625e+07	1.05385	0.905193	1.22964	2.91986	1.80676	1.67132	3.28883	6.3142
F1NCE5	Uncharacterized protein	2.5983e+06	2.57178e+06	2.68998e+06	2.6299e+06	2.72341e+06	2.60352e+06	2.43085e+06	2.59397e+06	1.82008e+06	2.00752e+06	2.20952e+06	2.14885e+06	2.41595e+06	2.33713e+06	2.5063e+06	2.59147e+06	2.54596e+06	2.3672	2.4703	3.81684	9.67831	5.9652	1.67278	3.35454	11.4463
Q5ZJ83	Uncharacterized protein	NA	2.27665e+06	2.16344e+06	2.59637e+06	2.2295e+06	2.23052e+06	1.40612e+06	2.2154e+06	2.25048e+06	2.15478e+06	2.45457e+06	2.35651e+06	2.7498e+06	2.47338e+06	2.24709e+06	2.30091e+06	NA	3.60577	10.7511	24.1794	6.69662	7.99374	1.67343	16.7506	7.84465
E1C279	Uncharacterized protein	8.17806e+06	8.05151e+06	7.89832e+06	1.18227e+07	1.20122e+07	1.08251e+07	1.05404e+07	1.06879e+07	7.2692e+06	7.50973e+06	7.83138e+06	1.1284e+07	1.03752e+07	1.04585e+07	8.49418e+06	8.74416e+06	8.49644e+06	1.74175	1.12437	1.33262	3.74249	4.69254	1.67493	17.0469	15.9952
E1BXE0	Uncharacterized protein	413325	NA	398808	405295	365460	NA	205622	146105	175626	207390	225667	389148	378017	407083	339250	333444	344816	2.52804	7.30911	23.9303	12.4801	3.74677	1.67659	36.0479	27.5098
F1NLM5	Uncharacterized protein (Fragment)	1.76714e+06	1.74794e+06	1.73785e+06	2.785e+06	2.62834e+06	2.64877e+06	2.41022e+06	2.29164e+06	2.70225e+06	2.49701e+06	2.63315e+06	3.22753e+06	2.98126e+06	2.69187e+06	2.4484e+06	2.52242e+06	2.51948e+06	0.849603	4.09265	7.42349	3.99973	9.03714	1.67879	19.5952	9.56238
P00174	Cytochrome b5	7.626e+06	7.49837e+06	7.54652e+06	7.44161e+06	6.94227e+06	6.37001e+06	6.95111e+06	6.93131e+06	7.99542e+06	7.01877e+06	6.97516e+06	8.87054e+06	8.21551e+06	8.74121e+06	7.90706e+06	7.64596e+06	7.76807e+06	0.852898	4.90945	4.88732	7.87027	4.02978	1.68057	6.07967	8.33462
F1N828	Uncharacterized protein	2.37921e+07	2.2519e+07	2.30304e+07	2.80834e+07	2.88567e+07	2.91091e+07	2.65077e+07	2.77448e+07	2.55096e+07	2.52247e+07	2.47361e+07	2.32553e+07	1.97735e+07	1.88249e+07	2.41083e+07	2.41624e+07	2.48464e+07	2.77172	1.92061	4.68281	1.55496	11.3143	1.68795	10.2945	10.3486
Q5ZMU9	Uncharacterized protein	3.6582e+07	3.57716e+07	3.54661e+07	4.03889e+07	4.12367e+07	3.95239e+07	4.05234e+07	3.94126e+07	2.2661e+07	2.8245e+07	2.38828e+07	3.78295e+07	3.84521e+07	3.85927e+07	3.92147e+07	3.79168e+07	3.86911e+07	1.60456	1.4688	1.53619	11.7752	1.06083	1.6913	5.97481	20.4152
E1BSV1	Uncharacterized protein	6.7651e+06	6.61931e+06	6.73718e+06	7.16626e+06	7.28662e+06	6.95514e+06	6.83689e+06	7.04964e+06	1.11003e+07	1.16326e+07	1.15156e+07	9.51288e+06	9.0401e+06	8.70505e+06	9.14735e+06	9.42215e+06	9.41913e+06	1.15377	1.17779	1.53431	2.45047	4.46694	1.69133	3.3075	11.4544
F1NWI5	Uncharacterized protein	102554	NA	293203	176588	141329	140026	133940	139850	NA	15813.3	15401.8	132306	136872	122064	NA	110207	112883	68.1273	15.6843	2.51135	1.8644	5.81489	1.6962	38.5584	57.6866
R4GLS1	Uncharacterized protein	1.34473e+06	1.31253e+06	1.59999e+06	1.96217e+06	1.95605e+06	1.6815e+06	1.80768e+06	1.6751e+06	1.03193e+06	1.12826e+06	1.18503e+06	1.70228e+06	1.84631e+06	1.91476e+06	1.63441e+06	1.5861e+06	1.63293e+06	11.0985	0.220903	4.34309	6.94121	5.95536	1.69846	14.7725	21.2136
R4GKT2	Guanine nucleotide-binding protein subunit gamma	2.70465e+06	2.80949e+06	2.53114e+06	4.10402e+06	4.16749e+06	3.55098e+06	3.59592e+06	3.64531e+06	3.8512e+06	3.90411e+06	3.95588e+06	3.64945e+06	3.78574e+06	3.63796e+06	3.57886e+06	3.51956e+06	3.64115e+06	5.24206	1.08508	1.31158	1.34086	2.2271	1.69849	18.6379	4.12512
P50890	40S ribosomal protein SA	2.51047e+07	2.50541e+07	2.52632e+07	2.74474e+07	2.80306e+07	2.64236e+07	2.59447e+07	2.72277e+07	1.97559e+07	2.33054e+07	2.52851e+07	2.63584e+07	2.62139e+07	2.85056e+07	2.51251e+07	2.59949e+07	2.5577e+07	0.433955	1.48661	2.44362	12.2969	4.74892	1.70156	4.39675	9.67397
P84172	Elongation factor Tu, mitochondrial (Fragment)	9.36412e+06	9.95461e+06	1.0063e+07	1.01696e+07	6.41147e+06	9.26406e+06	1.02079e+07	1.00231e+07	5.8369e+06	5.87182e+06	NA	8.32001e+06	7.53599e+06	5.04267e+06	8.44129e+06	8.16136e+06	8.34252e+06	3.84043	32.0537	5.08766	0.42188	24.5664	1.70738	13.4841	19.2419
Q98UJ7	Branched-chain alpha-keto acid dehydrogenase E1-beta subunit	3.6455e+06	3.57863e+06	3.51862e+06	3.56793e+06	4.05919e+06	3.82312e+06	3.68119e+06	3.75695e+06	3.63194e+06	3.72568e+06	3.71061e+06	3.09812e+06	3.3637e+06	3.10856e+06	3.50997e+06	3.40261e+06	3.41442e+06	1.77248	9.10889	1.89189	1.36438	4.71483	1.71033	4.73929	6.74755
Q5ZK88	Paraspeckle component 1	1.2706e+06	1.38613e+06	1.54978e+06	1.57355e+06	1.5614e+06	1.29147e+06	1.35919e+06	1.57979e+06	1.21181e+06	1.27246e+06	1.25252e+06	1.48336e+06	1.26541e+06	1.49892e+06	1.49799e+06	1.53823e+06	1.48995e+06	10.0048	0.548159	10.6914	2.48174	9.22064	1.71463	9.20214	9.65799
Q5ZKP1	Uncharacterized protein	1.18066e+06	1.20318e+06	1.1372e+06	1.20076e+06	1.29238e+06	1.26023e+06	1.18443e+06	1.21706e+06	942820	953175	1.0939e+06	1.20393e+06	1.315e+06	1.3069e+06	1.37277e+06	1.40569e+06	1.35977e+06	2.85771	5.19708	3.11518	8.46827	4.85521	1.71575	3.99024	14.756
E1BTT7	Uncharacterized protein	3.85883e+06	3.82711e+06	3.91086e+06	3.75865e+06	4.03219e+06	3.8596e+06	3.69531e+06	3.93437e+06	3.29089e+06	3.39455e+06	3.49516e+06	4.19489e+06	4.30139e+06	4.39959e+06	3.73824e+06	3.77773e+06	3.86585e+06	1.09382	4.96538	3.1931	3.00986	2.38161	1.72196	2.70397	10.4661
Q5ZJL5	Adenylosuccinate synthetase isozyme 2	387169	NA	386063	622517	477957	431218	597454	616024	402936	401315	451774	420743	NA	329706	552745	NA	566387	0.20223	18.5772	18.5617	6.84922	17.1558	1.72394	21.3122	19.1638
E1BZJ3	Uncharacterized protein	1.17072e+06	1.33313e+06	1.27177e+06	1.33095e+06	1.39811e+06	908264	1.10025e+06	1.37619e+06	1.42901e+06	1.08694e+06	1.09733e+06	1.12059e+06	1.0876e+06	838196	1.14245e+06	1.18219e+06	1.15791e+06	6.51642	3.4799	20.8481	16.1541	15.2051	1.72559	13.5281	13.4188
F1NWT0	Uncharacterized protein	3.09786e+07	3.01762e+07	3.01758e+07	3.79158e+07	3.73642e+07	3.64081e+07	3.70866e+07	3.6491e+07	3.14877e+07	3.13628e+07	3.15459e+07	4.41657e+07	4.46193e+07	4.50409e+07	3.67277e+07	3.58973e+07	3.71381e+07	1.52211	1.03633	1.00962	0.297243	0.981119	1.72762	10.0142	15.3118
Q5ZLW8	Uncharacterized protein	6.90049e+07	6.88175e+07	6.86952e+07	4.92929e+07	4.91401e+07	5.95676e+07	5.98528e+07	5.85593e+07	6.08366e+07	6.03703e+07	6.15305e+07	5.65438e+07	5.41272e+07	5.73224e+07	6.19621e+07	6.21407e+07	6.39205e+07	0.226585	0.219531	1.14554	0.958484	2.97538	1.72767	13.5484	5.29634
S5U6H2	Glycerophosphodiester phosphodiesterase domain-containing protein 1	713269	816886	829550	949458	987684	833537	789461	890117	628137	567380	701020	753308	834169	829715	NA	720974	738861	8.11043	2.79069	6.02327	10.5843	5.64135	1.73284	10.3743	12.6786
E1BXT1	Uncharacterized protein	1.75054e+06	1.71767e+06	1.76226e+06	1.91808e+06	2.09897e+06	1.86993e+06	1.8796e+06	1.87949e+06	1.42186e+06	1.49178e+06	1.53054e+06	1.70279e+06	1.68474e+06	1.71724e+06	1.66558e+06	1.67966e+06	1.72187e+06	1.3257	6.36811	0.296038	3.71816	0.956988	1.73424	6.52733	6.88694
E1BT18	Uncharacterized protein	6.90224e+06	6.75192e+06	6.69518e+06	6.37991e+06	6.43948e+06	6.68369e+06	6.79883e+06	6.47871e+06	6.13891e+06	5.95859e+06	5.74398e+06	7.7117e+06	8.08047e+06	8.32483e+06	7.47884e+06	7.71747e+06	7.69839e+06	1.57743	0.657219	2.43698	3.32453	3.83951	1.7376	2.81892	13.5997
Q7LZS1	12K serum protein, beta-2-m cross-reactive (Fragment)	5.95247e+06	5.77536e+06	5.90865e+06	7.7796e+06	8.08673e+06	7.55782e+06	6.71925e+06	7.23083e+06	1.09648e+07	1.16943e+07	1.20622e+07	8.50166e+06	8.06185e+06	7.24539e+06	8.96492e+06	9.00117e+06	9.25469e+06	1.56911	2.73757	5.89538	4.82594	8.0324	1.74002	13.3487	17.5082
E1C5J6	Uncharacterized protein (Fragment)	48703.8	50321	37105.7	45678	54092.5	48983.7	47509	55295.2	36329.8	37303.3	46488.5	41160.3	40271.3	40144.2	38870.2	39892.6	40191.4	15.8859	11.9273	8.17442	13.9991	1.366	1.74725	11.5632	7.14389
E1C6N5	Acetyltransferase component of pyruvate dehydrogenase complex	4.55943e+07	4.5265e+07	4.53317e+07	4.83367e+07	4.97622e+07	4.93238e+07	4.95998e+07	4.94571e+07	4.08996e+07	4.10017e+07	4.22621e+07	4.01601e+07	4.16024e+07	4.32587e+07	4.16602e+07	4.18981e+07	4.30427e+07	0.383448	2.0551	0.279052	1.83356	3.72065	1.75158	4.31489	2.40575
R4GJK8	Uncharacterized protein	6.73412e+06	6.56651e+06	6.68519e+06	5.96311e+06	7.04481e+06	6.03181e+06	6.35538e+06	6.47836e+06	8.30737e+06	8.56544e+06	8.51279e+06	6.38376e+06	6.51968e+06	6.47066e+06	7.67283e+06	7.85433e+06	7.94203e+06	1.29371	11.7601	3.66796	1.61152	1.06592	1.755	5.5825	11.7716
Q5ZIA0	Methyltransferase-like protein 16	336714	364089	345885	372191	411015	454626	NA	411771	235671	NA	273409	448874	400581	53582	463548	454344	470550	3.99364	7.01031	6.99519	10.4835	71.6373	1.75625	10.9654	42.8416
O93601	Apolipoprotein AIV	2.80678e+07	2.8556e+07	2.90694e+07	2.21257e+07	2.17946e+07	2.58715e+07	2.46299e+07	2.54204e+07	2.55055e+07	2.58656e+07	2.68983e+07	2.03278e+07	2.04336e+07	1.90209e+07	2.30634e+07	2.38132e+07	2.31419e+07	1.7534	1.06606	2.48336	2.77111	3.94874	1.76581	10.8501	11.8265
F1NA58	Uncharacterized protein (Fragment)	1.94238e+06	1.84622e+06	1.77864e+06	1.92868e+06	1.81294e+06	1.90311e+06	1.81581e+06	1.98389e+06	1.6912e+06	1.68097e+06	1.59009e+06	2.06294e+06	1.97561e+06	1.63352e+06	1.73076e+06	1.78947e+06	1.77847e+06	4.43413	4.37467	4.42215	3.36501	12.004	1.76704	3.90167	8.82376
E1BYW9	Proteasome subunit beta type	3.48521e+06	3.46431e+06	3.42848e+06	4.17647e+06	4.52307e+06	3.96174e+06	3.87635e+06	3.7991e+06	3.15294e+06	3.3128e+06	3.55521e+06	3.7736e+06	3.87468e+06	3.77483e+06	4.22188e+06	4.0826e+06	4.11346e+06	0.829292	5.63439	2.09728	6.06364	1.52346	1.76717	10.0104	9.70337
F6UGI5	Uncharacterized protein	1.34825e+07	1.35576e+07	1.38599e+07	1.52636e+07	1.55872e+07	1.57208e+07	1.40028e+07	1.49093e+07	1.81508e+07	1.98919e+07	1.96436e+07	1.76641e+07	1.66977e+07	1.49315e+07	1.47469e+07	1.44993e+07	1.50208e+07	1.46566	1.48327	5.77655	4.89769	8.4332	1.76765	6.35586	12.6917
F1NWF6	Asparagine synthetase	2.03792e+06	1.92692e+06	2.02707e+06	2.07575e+06	2.26164e+06	2.25753e+06	2.13162e+06	2.19587e+06	2.15219e+06	2.29821e+06	2.41504e+06	2.03904e+06	2.07488e+06	2.07138e+06	2.12737e+06	2.12549e+06	2.19219e+06	3.06383	6.06093	2.86843	5.75468	0.958566	1.76773	5.63092	5.58002
F2XNG5	Fowlicidin-2	2.28171e+06	2.4232e+06	2.43736e+06	815947	905479	2.22943e+06	2.16026e+06	2.15007e+06	2.99379e+06	3.12384e+06	3.0938e+06	2.0708e+06	2.07598e+06	2.03897e+06	2.32951e+06	2.41231e+06	2.38426e+06	3.61534	7.35536	1.98068	2.21753	0.971836	1.77274	34.5962	17.9384
H9L366	Isocitrate dehydrogenase [NADP]	1.37645e+08	1.35092e+08	1.32828e+08	1.26375e+08	1.17262e+08	1.35973e+08	1.37541e+08	1.34664e+08	1.15783e+08	1.18198e+08	1.21461e+08	1.24829e+08	1.2625e+08	1.32422e+08	1.33085e+08	1.33269e+08	1.3731e+08	1.78249	5.28947	1.05881	2.40503	3.15749	1.77454	5.30606	5.91572
F1NQT4	Uncharacterized protein (Fragment)	1.24829e+06	NA	1.28792e+06	1.67181e+06	1.22449e+06	1.49206e+06	1.42857e+06	1.73565e+06	1.18566e+06	1.40056e+06	1.11883e+06	1.47736e+06	1.77745e+06	1.82687e+06	1.52409e+06	1.48682e+06	1.47269e+06	2.2097	21.8416	10.4441	11.9196	11.1661	1.77662	14.1713	15.7958
F1NF30	Histone H2B (Fragment)	4.88705e+06	5.91059e+06	5.86813e+06	9.36853e+06	9.42426e+06	8.83123e+06	7.37972e+06	7.32814e+06	1.18933e+07	1.16189e+07	1.13532e+07	9.6832e+06	9.20893e+06	8.23437e+06	8.99712e+06	8.85046e+06	9.17096e+06	10.4238	0.419321	10.8752	2.3238	8.16921	1.78146	23.4312	13.746
Q8UVF8	Inhibitor of apoptosis protein 3	83646.5	88560.2	72741.7	85124.7	91638.3	74007.2	73275.6	66031.9	74428.3	83207.3	77691.7	78704.7	65716.3	NA	96365.1	96167.2	93326.1	9.91571	5.21125	6.20008	5.65685	12.7186	1.78444	11.4091	13.4545
P00940	Triosephosphate isomerase	8.97046e+07	9.08406e+07	9.00045e+07	7.74798e+07	7.85456e+07	8.63314e+07	8.58649e+07	8.53762e+07	8.52211e+07	8.61224e+07	8.50429e+07	7.72514e+07	8.1058e+07	8.2517e+07	8.94063e+07	9.26573e+07	9.10257e+07	0.652806	0.966005	0.556332	0.677181	3.38662	1.78567	5.92988	5.75791
F1NIF1	Uncharacterized protein	72327.5	68253.8	55388.6	75875.6	77687.2	62553.5	78479.7	73841.2	45618	43115.2	42786.6	77991.8	80268.6	78875.4	68778.5	68050.1	70461.6	13.535	1.6684	11.4362	3.53238	1.45214	1.79003	11.4308	24.6259
F1NAY8	Uncharacterized protein (Fragment)	4.74185e+06	4.8176e+06	4.99925e+06	5.31867e+06	5.8605e+06	5.23954e+06	4.71475e+06	5.22032e+06	4.95919e+06	4.99016e+06	4.54318e+06	4.86799e+06	4.33161e+06	4.54697e+06	5.01709e+06	5.01753e+06	5.17467e+06	2.72583	6.85428	5.88343	5.16692	5.89052	1.79194	7.48298	5.87468
E1BR97	Uncharacterized protein	22189.1	33002.2	NA	154494	92736.6	557904	NA	493586	424286	382883	397784	313371	406536	NA	447653	450933	435779	27.7073	35.3265	8.65058	5.22119	18.3015	1.7925	105.51	11.0326
F1CN58	MHC class I antigen	74291.4	64926.6	71169.1	458699	499024	246202	292365	293896	18321.7	NA	11003.8	56301.5	60302.9	NA	NA	11593	11890.7	6.79922	5.95458	9.76783	35.2903	4.85297	1.7931	68.6677	83.1395
E1C7T8	Coatomer subunit gamma	1.43569e+06	1.36218e+06	1.36182e+06	1.58296e+06	1.29116e+06	1.26904e+06	1.31255e+06	1.3695e+06	1.02694e+06	1.00955e+06	1.06872e+06	1.62996e+06	1.60277e+06	1.63714e+06	1.45001e+06	1.43214e+06	1.39947e+06	3.06819	14.3581	3.82549	2.93807	1.11697	1.79574	7.25284	19.1136
F1NU40	Nucleolin	1.89159e+07	1.90542e+07	1.90775e+07	2.53778e+07	2.4664e+07	2.18258e+07	2.29439e+07	2.33662e+07	2.33677e+07	2.29206e+07	2.2809e+07	2.04397e+07	2.12143e+07	2.1393e+07	2.16801e+07	2.18805e+07	2.11316e+07	0.459362	2.01712	3.50458	1.28366	2.4112	1.79805	11.9492	4.4309
Q5ZMI0	Uncharacterized protein	3.52485e+06	3.53272e+06	3.58849e+06	4.26138e+06	4.5096e+06	4.13753e+06	3.86884e+06	3.89152e+06	4.64325e+06	4.41775e+06	4.64166e+06	3.99399e+06	4.1572e+06	3.99023e+06	4.03525e+06	4.17254e+06	4.05809e+06	0.977657	4.00217	3.75733	2.84032	2.35563	1.79913	9.31517	6.2737
Q90892	Guanylate binding protein	3.14252e+06	3.26548e+06	3.4822e+06	2.14478e+06	1.9407e+06	2.54355e+06	2.19693e+06	2.50867e+06	2.50705e+06	2.43906e+06	2.55329e+06	2.68904e+06	2.85201e+06	2.94823e+06	2.98656e+06	3.05758e+06	3.09465e+06	5.2167	7.06402	7.89829	2.29845	4.63009	1.80301	21.6466	8.96631
F1P3F2	Solute carrier family 2, facilitated glucose transporter member 2	5.09012e+06	6.17574e+06	5.14522e+06	8.19574e+06	8.32608e+06	6.71808e+06	7.16716e+06	7.33119e+06	7.72601e+06	7.33105e+06	7.83363e+06	8.77089e+06	8.87811e+06	9.57769e+06	7.24202e+06	7.24751e+06	7.47383e+06	11.1784	1.11562	4.48818	3.46811	4.82779	1.80682	18.3038	10.6512
F1N834	Uncharacterized protein	2.20628e+06	1.56752e+06	1.75082e+06	2.31422e+06	1.29137e+06	1.51239e+06	2.32934e+06	2.08092e+06	983252	978463	983873	1.82707e+06	2.12231e+06	1.82872e+06	1.70806e+06	1.64759e+06	1.67375e+06	17.8602	40.1189	21.2133	0.301542	8.82549	1.80885	21.3834	28.2972
E1C3X0	Uncharacterized protein	1.22719e+06	1.22708e+06	1.22188e+06	1.40743e+06	1.41022e+06	1.24731e+06	1.26171e+06	1.24696e+06	1.0781e+06	986453	1.12736e+06	1.13526e+06	1.14328e+06	1.18807e+06	1.2871e+06	1.24948e+06	1.24586e+06	0.247773	0.140169	0.67218	6.72074	2.46242	1.81143	6.23324	8.12646
F1NCS3	Uncharacterized protein (Fragment)	975946	984614	995496	1.0895e+06	1.0234e+06	1.24906e+06	1.13805e+06	1.14907e+06	2.36946e+06	2.29324e+06	2.32248e+06	1.20703e+06	1.23544e+06	1.09629e+06	1.23887e+06	NA	1.27106e+06	0.99419	4.42456	5.18839	1.65135	6.2329	1.81378	9.09058	35.6951
H9KZK0	Uncharacterized protein (Fragment)	6.94687e+06	6.85939e+06	7.02909e+06	7.3102e+06	7.45985e+06	6.72091e+06	6.97075e+06	7.2003e+06	6.0083e+06	6.45112e+06	6.77375e+06	6.13445e+06	6.27675e+06	6.62774e+06	6.3205e+06	6.51501e+06	6.30882e+06	1.2219	1.43287	3.4429	5.99425	4.00068	1.81496	3.46463	3.74818
Q5ZMK3	Uncharacterized protein	2.14563e+07	2.10166e+07	2.09918e+07	2.57326e+07	2.6124e+07	2.55287e+07	2.35361e+07	2.43472e+07	2.52245e+07	2.5697e+07	2.57771e+07	2.73276e+07	2.58182e+07	2.4328e+07	2.09907e+07	2.11913e+07	2.17395e+07	1.23521	1.06755	4.09491	1.16799	5.8078	1.81939	9.24138	9.63285
F1P1V8	Uncharacterized protein	412176	369747	356582	555557	559348	453302	634899	593483	368662	359200	371755	606182	617192	NA	NA	597514	613125	7.65537	0.480785	16.9775	1.7847	1.2728	1.82365	21.7942	25.6603
F1N832	Uncharacterized protein (Fragment)	768701	760474	718333	824491	792517	777308	833889	812649	463004	554381	502166	636874	711005	737895	717352	697034	693647	3.60672	2.79642	3.53761	9.05082	7.52509	1.82456	4.84025	16.1573
O57579	Aminopeptidase N	2.14528e+07	2.12358e+07	2.11631e+07	1.8238e+07	1.82064e+07	2.00473e+07	1.99793e+07	2.02641e+07	2.59253e+07	2.6313e+07	2.7003e+07	2.03786e+07	2.04674e+07	1.98028e+07	2.15085e+07	2.15331e+07	2.22092e+07	0.708196	0.122957	0.740203	2.06653	1.78482	1.82826	6.34121	12.3781
E1BQG0	Uncharacterized protein	4.53171e+06	4.5384e+06	4.50875e+06	4.1833e+06	4.57807e+06	4.75618e+06	4.26683e+06	4.79621e+06	3.51988e+06	3.45065e+06	3.55833e+06	4.52527e+06	4.40193e+06	4.40242e+06	3.8469e+06	3.85675e+06	3.97588e+06	0.343609	6.37216	6.39895	1.55471	1.59948	1.84403	4.68215	10.3941
F1N8U1	Uncharacterized protein	76035.3	69474	80089.2	53967.6	21903.3	45458.2	51108.2	56613.2	67394.6	55487.6	61143.4	57799.9	45651.1	51731.9	63742.1	66139.5	64972.2	7.12337	59.7671	10.9238	9.70949	11.7431	1.84571	32.9854	12.3253
Q5ZKU5	Ras-related protein Rab-14	6.64358e+06	6.39071e+06	6.51659e+06	6.91396e+06	6.90997e+06	6.2689e+06	6.81444e+06	6.67898e+06	6.13998e+06	5.90797e+06	6.11111e+06	6.33188e+06	6.66049e+06	6.82566e+06	6.69455e+06	6.47531e+06	6.67828e+06	1.94005	0.0408312	4.31217	2.08896	3.80504	1.84626	3.57618	4.95578
Q90WD0	Actin-related protein 3	1.1516e+07	1.13818e+07	1.12944e+07	1.42118e+07	1.39404e+07	1.38294e+07	1.30175e+07	1.23434e+07	1.4305e+07	1.37723e+07	1.33505e+07	1.71596e+07	1.60044e+07	1.50136e+07	1.49888e+07	1.47462e+07	1.44449e+07	0.979479	1.3634	5.69551	3.46396	6.68814	1.85029	9.62323	7.74098
F1P2G2	Uncharacterized protein (Fragment)	547029	NA	533488	450945	616372	674839	578280	610181	427643	501750	492258	545400	NA	594247	635278	621598	644954	1.77237	21.9194	7.92091	8.50971	6.06145	1.85112	12.5026	14.1349
E1C2F2	Uncharacterized protein (Fragment)	10896.9	NA	13529.3	11731.4	22819	NA	15922	17406	12608	17881.6	13032.6	NA	20914.6	20152.6	28826.1	28080.9	NA	15.2409	45.3836	6.29709	20.1954	2.62428	1.85197	28.5674	32.0239
Q5ZKP8	Lysine--tRNA ligase	9.32964e+06	8.99476e+06	8.86006e+06	7.94736e+06	7.36841e+06	7.9686e+06	8.2441e+06	7.98913e+06	8.87708e+06	8.86068e+06	8.60678e+06	9.49025e+06	9.97401e+06	9.97665e+06	9.02175e+06	8.7744e+06	8.71226e+06	2.66838	5.34586	1.90249	1.72575	2.85382	1.85285	7.91283	5.83869
F1N824	Uncharacterized protein	1.2325e+06	NA	1.19858e+06	1.31406e+06	1.23385e+06	1.21655e+06	1.203e+06	1.14043e+06	737016	821002	858713	1.08937e+06	1.18122e+06	1.1878e+06	1.19364e+06	1.15202e+06	1.16234e+06	1.97342	4.45212	3.42189	7.73327	4.77316	1.85374	4.27102	17.5528
P20136	Glutathione S-transferase 2	9.16618e+07	8.9637e+07	8.93707e+07	1.04516e+08	1.01938e+08	9.79811e+07	1.03539e+08	1.06378e+08	1.37312e+08	1.35495e+08	1.35401e+08	1.30064e+08	1.35265e+08	1.40662e+08	1.19171e+08	1.15684e+08	1.15209e+08	1.38873	1.76585	4.16155	0.791781	3.91585	1.85378	7.13654	7.68926
H9KZF8	ATP synthase subunit gamma	2.328e+07	2.44927e+07	2.36653e+07	2.59252e+07	2.59369e+07	2.72687e+07	2.70062e+07	2.57183e+07	2.74047e+07	2.58379e+07	2.40051e+07	2.68918e+07	2.84858e+07	2.61054e+07	2.51801e+07	2.53017e+07	2.44456e+07	2.60222	0.0318747	3.11197	6.60809	4.46528	1.85446	5.77266	5.53634
H9KZN0	Uncharacterized protein (Fragment)	48958.2	43294.9	44856.4	33070.1	83460.4	76411.9	84228.9	96732.1	971284	954902	1.00713e+06	1.05241e+06	1.09193e+06	NA	950855	926232	NA	6.40007	61.1536	11.9474	2.73168	2.60635	1.85511	37.3825	6.04899
F1NVJ2	Uncharacterized protein	2.87923e+06	2.97529e+06	NA	3.22899e+06	3.53228e+06	2.92765e+06	2.83283e+06	3.22982e+06	2.24001e+06	2.71977e+06	3.07747e+06	3.32437e+06	3.15711e+06	3.30743e+06	3.16515e+06	3.27496e+06	3.17975e+06	2.32054	6.34374	6.91822	15.6849	2.82151	1.85977	8.2012	11.5914
P00368	Glutamate dehydrogenase 1, mitochondrial	2.58819e+07	2.85514e+07	2.84259e+07	2.48035e+07	2.38753e+07	2.33739e+07	2.41317e+07	2.19229e+07	2.23082e+07	1.98005e+07	1.9138e+07	2.86736e+07	2.94562e+07	2.85607e+07	2.68248e+07	2.70471e+07	2.60972e+07	5.45381	2.6966	4.84969	8.19096	1.68777	1.8638	9.41788	15.4504
E1BUP6	Uncharacterized protein (Fragment)	9.55293e+06	9.72204e+06	1.00669e+07	7.8793e+06	7.90465e+06	8.07694e+06	8.23199e+06	6.32621e+06	9.91682e+06	9.88812e+06	9.56571e+06	8.40241e+06	8.60321e+06	8.81597e+06	9.00753e+06	8.79128e+06	8.68457e+06	2.67812	0.227143	14.0275	1.99135	2.40278	1.86395	14.6415	6.27001
E1BX10	Uncharacterized protein	55758.2	69308.7	61581.4	166965	194176	131075	121037	109555	93684.4	101018	112156	128021	105100	95512.7	118744	117059	121466	10.9256	10.6556	8.93195	9.09286	15.2484	1.86724	44.2712	10.9497
Q5ZKP4	Trafficking protein particle complex subunit 2	200512	208347	197736	360012	378043	224493	232449	302687	242099	254891	234864	291121	197594	209957	276240	266188	272466	2.72151	3.45499	16.9951	4.157	21.8154	1.86927	27.933	12.5228
Q9I990	Unc-93 related protein (Fragment)	200960	202560	184096	193201	222989	215669	216628	222730	180566	176150	194122	188046	169951	164496	192465	194913	199666	5.22271	10.122	1.75418	5.10059	7.07823	1.87105	6.9198	6.64998
H9KZC8	Uncharacterized protein	5.65518e+06	5.53015e+06	NA	4.50892e+06	3.04905e+06	4.31516e+06	4.40986e+06	2.84021e+06	2.31709e+06	NA	3.32006e+06	5.56153e+06	4.94399e+06	4.96284e+06	2.69072e+06	2.62045e+06	NA	1.58081	27.3164	22.8315	25.1619	6.81179	1.87123	25.1156	35.5682
R4GKF2	Uncharacterized protein	8.87753e+06	9.11812e+06	9.14196e+06	4.63771e+06	4.43046e+06	6.12133e+06	6.01182e+06	5.37606e+06	1.31796e+07	1.24386e+07	1.14711e+07	6.52286e+06	7.22548e+06	7.00599e+06	9.55603e+06	9.78673e+06	9.91795e+06	1.617	3.2321	6.89486	6.92966	5.19591	1.87853	30.0598	24.8546
Q90XD9	Transcriptional coactivator p100 (Fragment)	8.06402e+06	8.07017e+06	8.24036e+06	9.38452e+06	9.64106e+06	8.30523e+06	8.00073e+06	8.1079e+06	8.11931e+06	8.28443e+06	7.95661e+06	8.93761e+06	8.81574e+06	8.55658e+06	7.4911e+06	7.76665e+06	7.70011e+06	1.23179	1.9069	1.89797	2.01857	2.2189	1.87887	7.67549	6.20306
E1C699	Uncharacterized protein	891768	915729	931005	818611	798584	658730	730534	698134	702138	629686	647414	842411	834059	831852	947124	949056	917589	2.16666	1.75132	5.16801	5.72454	0.666129	1.88034	12.788	15.2464
E1C5Y7	Uncharacterized protein	2.48792e+06	2.59309e+06	2.56759e+06	3.01354e+06	3.10373e+06	2.56501e+06	2.85156e+06	2.67307e+06	1.61488e+06	1.60766e+06	1.60478e+06	2.59916e+06	2.72338e+06	2.67285e+06	2.27922e+06	2.34749e+06	2.36149e+06	2.15173	2.08496	5.36652	0.32332	2.34393	1.88976	8.40419	21.2989
Q90955	Prostaglandin E synthase 3 (Fragment)	5.17386e+06	5.23277e+06	5.17325e+06	6.47214e+06	6.3985e+06	5.57425e+06	5.64267e+06	5.3909e+06	6.89093e+06	6.82342e+06	6.90116e+06	5.39704e+06	5.74124e+06	5.61869e+06	6.72e+06	6.8723e+06	6.61911e+06	0.658312	0.809144	2.35167	0.614725	3.12344	1.89194	9.33403	9.72173
H9KZI4	Annexin	1.00826e+07	1.03918e+07	1.05234e+07	1.06676e+07	1.01125e+07	1.01693e+07	1.03464e+07	1.04537e+07	1.01958e+07	9.79976e+06	9.23816e+06	8.98448e+06	8.93752e+06	8.98589e+06	9.36011e+06	9.33055e+06	9.04293e+06	2.18981	3.77765	1.39122	4.93815	0.30689	1.89531	2.01355	4.57275
E1BWB9	Uncharacterized protein	3.21214e+06	3.16699e+06	3.09087e+06	3.57617e+06	3.70483e+06	3.67069e+06	3.51751e+06	3.48171e+06	2.37031e+06	2.41102e+06	2.62717e+06	3.70279e+06	3.68017e+06	3.62719e+06	3.08649e+06	3.07375e+06	3.1818e+06	1.94154	2.49905	2.82228	5.59048	1.05722	1.89618	6.94581	17.0552
P10039-2	Isoform 2 of Tenascin	1.40121e+06	1.49874e+06	1.14388e+06	2.43851e+06	2.00599e+06	1.39337e+06	1.73451e+06	1.46926e+06	1.28387e+06	1.44511e+06	1.39472e+06	1.4876e+06	1.46159e+06	1.87728e+06	1.63978e+06	1.57892e+06	1.61541e+06	13.6008	13.7623	11.6886	6.00093	14.4738	1.90089	25.2437	11.1878
E1C4M0	Uncharacterized protein	2.07362e+07	1.96935e+07	1.95687e+07	2.54767e+07	2.59429e+07	2.48061e+07	2.40653e+07	2.3969e+07	2.91036e+07	2.80031e+07	2.65787e+07	2.73631e+07	2.64294e+07	2.55505e+07	2.36243e+07	2.38973e+07	2.45166e+07	3.20547	1.28238	1.88653	4.53817	3.4272	1.90398	11.3639	7.20926
H9L016	Sulfurtransferase	8.73208e+06	8.44085e+06	8.65357e+06	8.81031e+06	7.77172e+06	8.01131e+06	8.05098e+06	8.55573e+06	9.10552e+06	9.03383e+06	9.10324e+06	6.8571e+06	6.80956e+06	6.89086e+06	7.69787e+06	7.68703e+06	7.94901e+06	1.75034	8.85774	3.69874	0.448727	0.596054	1.90572	4.58444	12.3076
E1C958	Uncharacterized protein	2.51437e+06	2.48015e+06	2.52159e+06	1.82991e+06	1.7802e+06	2.51231e+06	1.77029e+06	1.78271e+06	NA	2.62767e+06	2.67377e+06	1.78285e+06	1.90086e+06	NA	1.82554e+06	1.82563e+06	1.76597e+06	0.883474	1.94731	21.0145	1.22973	4.53052	1.90632	17.845	19.8166
P07031	Acylphosphatase-2	422467	416247	501108	381140	481611	NA	503646	305990	243686	192377	227573	315740	356730	403770	345898	355353	NA	10.5912	16.4692	34.525	11.8615	12.2787	1.90684	16.7455	24.5219
E1BYF1	Uncharacterized protein	2.014e+07	1.97811e+07	2.04219e+07	1.88582e+07	2.12461e+07	1.97558e+07	2.00557e+07	2.02609e+07	2.7407e+07	2.73819e+07	2.69199e+07	2.2701e+07	2.30911e+07	2.38227e+07	2.65581e+07	2.55654e+07	2.61243e+07	1.59692	8.42052	1.26865	1.00697	2.45395	1.90805	3.36919	7.22316
F1NED5	X-ray repair cross-complementing protein 5 (Fragment)	251636	NA	411433	714870	228357	245284	220943	232168	172230	153479	179467	227958	235305	NA	234432	234478	242291	34.0821	72.9446	5.23317	7.96488	2.24303	1.90832	55.4343	16.8444
F1P5B6	Uncharacterized protein	4.33494e+06	4.46599e+06	4.05478e+06	4.23476e+06	3.76545e+06	3.78652e+06	3.85491e+06	4.52527e+06	2.76439e+06	2.9212e+06	2.64325e+06	3.42976e+06	3.98067e+06	3.80722e+06	3.81092e+06	3.66878e+06	3.72553e+06	4.90207	8.2961	10.0654	5.01945	7.53304	1.91562	7.40641	14.8307
E1BRT9	Uncharacterized protein	2.01051e+07	2.0469e+07	2.02952e+07	1.78497e+07	1.78358e+07	1.84106e+07	1.84599e+07	1.78279e+07	1.6053e+07	1.44735e+07	1.48217e+07	1.52407e+07	1.55964e+07	1.55391e+07	1.66903e+07	1.60756e+07	1.65007e+07	0.89698	0.055314	1.92789	5.4898	1.23553	1.91692	6.21927	4.7341
F1NU56	Uncharacterized protein	NA	531171	1.30148e+06	265610	1.58717e+06	88123.5	85356.4	NA	736104	1.11628e+06	NA	2.14761e+06	2.22277e+06	NA	99132	101857	NA	59.4431	100.874	2.25572	29.0246	2.432	1.91728	100.738	88.4489
F1NUY4	Uncharacterized protein (Fragment)	159234	199575	199421	282555	256943	221845	194299	257741	NA	150411	177859	194134	NA	286519	240345	NA	246952	12.4931	6.71373	14.1623	11.8251	27.1821	1.91745	18.6049	23.3823
E1BSV3	Uncharacterized protein	3.03109e+06	3.13351e+06	2.93035e+06	3.22654e+06	3.18597e+06	3.03751e+06	3.15443e+06	3.16705e+06	2.52448e+06	2.60345e+06	2.66398e+06	2.93404e+06	2.86666e+06	2.91501e+06	2.83232e+06	2.76448e+06	2.87153e+06	3.35071	0.894695	2.28957	2.69334	1.19566	1.91863	3.191	5.26103
H9L3L2	Coatomer subunit alpha	9.01854e+06	8.86705e+06	8.87049e+06	8.90228e+06	8.91429e+06	9.24018e+06	9.33816e+06	9.2268e+06	9.21374e+06	8.6892e+06	9.08268e+06	1.03725e+07	1.03968e+07	1.14997e+07	9.35998e+06	9.02606e+06	9.29502e+06	0.969707	0.0952867	0.655991	3.03486	5.98626	1.9187	2.11922	9.35671
F1P4W6	Beta-crystallin A2	193567	130237	156142	2.70687e+06	2.69015e+06	1.41895e+06	1.33796e+06	1.42655e+06	128907	NA	150871	143755	198119	154479	229148	NA	235455	19.9019	0.437943	3.52121	11.1026	17.4039	1.91954	84.1015	24.3646
H9KZ13	Uncharacterized protein	1.2672e+06	1.21703e+06	874430	1.08691e+06	1.05501e+06	1.14752e+06	1.2179e+06	1.17594e+06	NA	459997	490645	899251	935772	1.06013e+06	1.04786e+06	NA	1.0767e+06	19.0934	2.10621	2.99926	4.55937	8.73958	1.91967	11.0577	31.2286
Q90574	Filamin	572303	601863	617240	623758	616399	484296	516395	498345	541639	488077	441507	530053	593880	559276	589389	602020	579299	3.82461	0.83914	3.22021	10.2174	5.6947	1.92876	10.2397	9.82613
Q5ZLK3	Uncharacterized protein	2.12595e+06	2.08398e+06	1.97461e+06	1.13574e+06	2.09823e+06	1.78779e+06	2.10033e+06	2.08591e+06	1.86521e+06	NA	1.93154e+06	1.81083e+06	1.8474e+06	1.76805e+06	NA	2.07191e+06	2.01614e+06	3.78997	42.0894	8.85982	2.47044	2.19566	1.92955	17.5317	5.81482
F1P4U4	Ubiquitin carboxyl-terminal hydrolase (Fragment)	1.07253e+06	1.2168e+06	1.09972e+06	1.06987e+06	1.25042e+06	1.12482e+06	1.171e+06	1.10689e+06	967106	986733	1.05918e+06	999771	943527	920820	1.02117e+06	1.00799e+06	1.04691e+06	6.78601	11.0046	2.91643	4.82877	4.25735	1.93054	5.88619	4.59121
Q5ZMM4	Catalase	2.07305e+07	2.11711e+07	2.11406e+07	2.54801e+07	2.59246e+07	2.34993e+07	2.25879e+07	2.47734e+07	2.53912e+07	2.74002e+07	2.84968e+07	2.23862e+07	2.19767e+07	2.08844e+07	2.3566e+07	2.26815e+07	2.30218e+07	1.17081	1.22271	4.64745	5.81263	3.56955	1.93214	8.93841	10.7346
F1P5X5	Uncharacterized protein (Fragment)	2.06692e+06	2.05302e+06	2.23909e+06	2.21695e+06	2.52381e+06	2.25566e+06	2.07722e+06	2.34726e+06	2.01998e+06	2.13806e+06	2.27398e+06	2.00496e+06	1.92224e+06	2.2648e+06	2.02522e+06	1.95472e+06	2.01745e+06	4.88974	9.15401	6.16723	5.92817	8.66039	1.93369	7.25108	6.17999
R4GKF1	Uncharacterized protein	3.47283e+06	3.36525e+06	3.39462e+06	6.53931e+06	5.82566e+06	4.96368e+06	5.03811e+06	4.86811e+06	3.63785e+06	3.5712e+06	3.32544e+06	3.89942e+06	3.88871e+06	4.09591e+06	4.28487e+06	4.12733e+06	4.17237e+06	1.63018	8.16224	1.7193	4.68569	2.94495	1.9343	25.3302	8.22384
F1NY82	Uncharacterized protein	1.26525e+06	1.24245e+06	1.24193e+06	1.28602e+06	1.00115e+06	1.08756e+06	1.17907e+06	988766	1.00876e+06	980587	991047	976791	1.00236e+06	1.36081e+06	1.24243e+06	1.24779e+06	1.2041e+06	1.06533	17.6142	8.77088	1.43336	19.2862	1.93497	10.3218	13.4314
Q5ZM91	cAMP-dependent protein kinase type I-alpha regulatory subunit	2.14095e+06	2.03615e+06	2.16867e+06	1.90298e+06	1.77578e+06	1.88813e+06	1.87109e+06	2.02385e+06	1.35309e+06	1.4878e+06	1.55096e+06	1.39039e+06	1.30605e+06	1.30136e+06	1.4403e+06	1.47448e+06	1.4971e+06	3.30448	4.89013	4.34255	6.90391	3.75955	1.9447	7.0122	6.26037
E1BVB1	Uncharacterized protein	9.59007e+06	1.00293e+07	1.00373e+07	7.45702e+06	7.04266e+06	7.53871e+06	7.78147e+06	6.81385e+06	7.04596e+06	6.59333e+06	4.81975e+06	1.0288e+07	1.13424e+07	1.17684e+07	9.12659e+06	9.0321e+06	8.78759e+06	2.58891	4.04143	6.8234	19.1225	6.84534	1.94775	16.4588	25.9872
F1NQC6	Uncharacterized protein	5.44983e+06	5.58106e+06	5.37462e+06	5.33806e+06	5.28145e+06	5.24211e+06	4.87935e+06	5.09088e+06	5.48587e+06	5.83516e+06	5.7747e+06	4.09158e+06	3.8473e+06	3.70398e+06	4.66303e+06	4.76016e+06	4.84828e+06	1.91055	0.753882	3.59343	3.27574	5.04979	1.94782	4.10951	16.7426
R4GGZ2	Uncharacterized protein	1.43637e+07	1.39452e+07	1.4096e+07	1.97737e+07	1.95907e+07	1.69159e+07	1.91479e+07	1.8666e+07	1.48494e+07	1.47473e+07	1.44957e+07	1.52415e+07	1.57284e+07	1.68829e+07	1.45127e+07	1.4032e+07	1.40339e+07	1.49962	0.657408	6.43823	1.23871	5.28485	1.95148	15.1032	6.05724
Q9W6F5	Vitamin-D binding protein	5.92727e+06	6.07173e+06	6.09057e+06	6.28455e+06	6.08904e+06	5.72665e+06	6.09926e+06	5.66843e+06	5.48957e+06	5.58985e+06	5.75842e+06	6.07343e+06	6.14924e+06	6.43491e+06	5.91795e+06	6.14652e+06	5.98457e+06	1.48161	2.23454	4.0085	2.42074	3.06511	1.95381	3.46383	5.00499
E1C8Q3	Uncharacterized protein	8.20019e+06	8.06137e+06	7.86131e+06	1.14753e+07	1.08836e+07	1.04984e+07	1.01406e+07	1.00228e+07	8.73926e+06	8.73359e+06	8.94438e+06	8.9393e+06	8.56656e+06	8.38384e+06	8.18376e+06	8.02292e+06	8.34285e+06	2.11866	3.74225	2.42293	1.36382	3.28044	1.95481	14.5489	3.83581
E1C378	Uncharacterized protein	1.07811e+07	1.10838e+07	1.11669e+07	6.08623e+06	6.32751e+06	7.8827e+06	8.79375e+06	8.82374e+06	1.82442e+07	1.82073e+07	1.87163e+07	1.43506e+07	1.54929e+07	1.58253e+07	1.45107e+07	1.39707e+07	1.41269e+07	1.84429	2.74881	6.29242	1.54353	5.08135	1.95666	22.9617	12.1712
E1C4J1	Uncharacterized protein	1.94074e+06	1.98563e+06	2.08717e+06	1.75776e+06	1.80062e+06	1.98395e+06	1.87227e+06	2.10777e+06	1.42402e+06	1.60731e+06	1.49345e+06	1.56694e+06	1.43212e+06	1.35019e+06	1.56015e+06	1.54214e+06	1.60203e+06	3.74253	1.70355	5.92574	6.13542	7.54933	1.95975	6.48475	5.92783
P05122	Creatine kinase B-type	3.38301e+06	3.47379e+06	3.52298e+06	3.11206e+06	3.33536e+06	3.1169e+06	2.98179e+06	3.10736e+06	2.81939e+06	3.00537e+06	3.10535e+06	2.49299e+06	2.35575e+06	2.24267e+06	2.6624e+06	2.6031e+06	2.70704e+06	2.05224	4.89812	2.45732	4.87526	5.30316	1.96206	6.12913	10.6322
C7G537	ADF actin binding protein	1.49957e+06	1.56505e+06	1.26381e+06	1.6782e+06	1.58705e+06	1.75405e+06	1.62315e+06	1.66267e+06	1.60171e+06	1.61524e+06	1.49838e+06	1.41681e+06	1.84634e+06	1.64809e+06	1.53832e+06	1.51861e+06	1.57814e+06	10.9814	3.94768	3.99666	4.0669	13.1317	1.96296	9.43342	7.59557
F5ANT2	K-Ras protein	370218	355258	346172	431096	428261	369954	367425	406620	319295	353228	371062	380858	388490	391310	357844	370827	369679	3.39903	0.466436	5.75236	7.55976	1.39779	1.96311	8.57612	5.96462
F1NY05	Hypoxia up-regulated protein 1 (Fragment)	1.32337e+07	1.31539e+07	1.33044e+07	1.61108e+07	1.64698e+07	1.5144e+07	1.44451e+07	1.52978e+07	1.73244e+07	1.82405e+07	1.95039e+07	1.76446e+07	1.7801e+07	1.74196e+07	1.70086e+07	1.7623e+07	1.75794e+07	0.569254	1.55818	3.03729	5.96175	1.08805	1.96973	9.01679	4.07122
Q5ZLM4	Uncharacterized protein	1.81997e+06	1.99923e+06	1.38276e+06	1.63985e+06	1.92491e+06	1.0522e+06	1.19794e+06	1.16356e+06	1.14895e+06	1.14328e+06	1.12922e+06	1.04488e+06	NA	1.33065e+06	1.1119e+06	1.07266e+06	1.10804e+06	18.2875	11.3091	6.69487	0.890642	17.0127	1.97072	24.4031	7.5735
F1NFC6	Uncharacterized protein (Fragment)	1.85136e+07	1.88899e+07	1.73135e+07	2.59721e+07	2.50922e+07	2.47817e+07	2.26013e+07	2.26879e+07	2.97019e+07	2.76669e+07	2.89753e+07	3.09512e+07	2.75671e+07	2.46494e+07	2.22501e+07	2.30875e+07	2.29489e+07	4.51377	2.43698	5.28581	3.58319	11.3761	1.97197	15.1567	12.2916
Q5ZLV5	Uncharacterized protein	3.84397e+06	3.95915e+06	4.12756e+06	5.0073e+06	5.40491e+06	4.49224e+06	4.22541e+06	4.6112e+06	5.4223e+06	5.50204e+06	5.63554e+06	6.62998e+06	6.33483e+06	6.27165e+06	5.7783e+06	5.60634e+06	5.81967e+06	3.58638	5.40049	4.44661	1.95186	2.98296	1.97271	12.0241	7.16168
E1C2I9	Uncharacterized protein	2.00065e+06	1.90808e+06	1.86211e+06	2.34548e+06	2.56376e+06	2.12652e+06	2.20028e+06	2.2715e+06	2.05754e+06	2.29098e+06	2.29068e+06	1.67853e+06	1.80928e+06	1.87126e+06	1.99899e+06	2.04739e+06	1.96896e+06	3.66841	6.28788	3.29605	6.08613	5.50765	1.97366	10.9314	10.1774
Q197X2	Apolipoprotein B	5.6806e+06	4.83277e+06	4.90409e+06	5.46245e+06	5.16217e+06	5.18008e+06	4.94743e+06	5.68633e+06	3.3353e+06	4.40978e+06	4.55524e+06	6.21322e+06	6.0876e+06	6.1556e+06	5.13789e+06	5.21016e+06	5.34153e+06	9.15056	3.99697	7.16714	16.2513	1.02207	1.974	6.52666	18.4529
P12275	Arylamine N-acetyltransferase, liver isozyme	3.77792e+06	3.72823e+06	3.6524e+06	3.13628e+06	3.06423e+06	3.22616e+06	3.39341e+06	3.02863e+06	3.77755e+06	3.51051e+06	2.96836e+06	3.93944e+06	4.14089e+06	4.12272e+06	4.04102e+06	3.8964e+06	3.9176e+06	1.69944	1.64334	5.6777	12.0601	2.73936	1.97641	9.09624	9.70558
F1NNR1	Uncharacterized protein	8.39097e+07	8.20322e+07	8.3084e+07	5.58403e+07	5.23582e+07	6.54166e+07	7.01146e+07	6.06847e+07	7.04043e+07	6.75e+07	6.27817e+07	7.24617e+07	7.52851e+07	7.49499e+07	8.02952e+07	7.92136e+07	7.72182e+07	1.13365	4.55133	7.20885	5.75098	2.07786	1.97815	18.3136	7.76161
F1NYC9	Uncharacterized protein (Fragment)	1.51073e+07	1.53371e+07	1.51084e+07	1.42507e+07	1.3707e+07	1.35448e+07	1.42253e+07	1.42893e+07	1.66916e+07	1.45161e+07	1.54716e+07	1.34645e+07	1.52319e+07	1.4814e+07	1.58475e+07	1.58618e+07	1.6404e+07	0.871846	2.75026	2.94306	7.00791	6.36884	1.97819	4.63616	6.50097
Q6URH5	Gap junction protein	922555	760850	726893	723943	780581	808383	714540	740179	780654	823424	772801	868889	805000	770967	853752	839566	873312	13.013	5.32379	6.42973	3.43868	6.10022	1.98052	8.87037	4.9412
E1BYE9	Elongation of very long chain fatty acids protein	627859	624300	629374	1.17367e+06	1.15795e+06	1.07805e+06	971969	862932	1.30135e+06	1.26212e+06	1.27946e+06	1.40026e+06	1.2968e+06	1.12333e+06	1.09031e+06	1.0578e+06	1.09841e+06	0.415269	0.953488	11.0778	1.53464	10.9887	1.98595	26.9137	9.97787
R9PXN9	Actin-related protein 6 (Fragment)	278418	227032	NA	260992	242588	167748	NA	194269	225457	351998	NA	215699	258958	NA	521762	NA	536631	14.3773	5.1684	10.3604	30.9906	12.889	1.98689	18.1607	41.4239
F1P2G4	Adenylyl cyclase-associated protein	6.07692e+06	6.30188e+06	6.11844e+06	6.25447e+06	6.57538e+06	6.03708e+06	6.14761e+06	6.29449e+06	5.97556e+06	6.01674e+06	5.88065e+06	6.12885e+06	6.06202e+06	6.37888e+06	6.45994e+06	6.458e+06	6.2389e+06	1.94155	3.53727	2.09642	1.1714	2.69835	1.98979	2.77511	3.49631
E1BWN9	Uncharacterized protein	1.88054e+06	1.4324e+06	1.90616e+06	1.83895e+06	905764	1.5948e+06	1.76347e+06	1.51324e+06	1.47099e+06	1.35762e+06	1.36572e+06	1.65245e+06	1.57198e+06	1.74018e+06	1.55732e+06	1.62019e+06	1.59606e+06	15.3149	48.0825	7.85889	4.52357	5.08359	1.99337	20.7215	8.27973
Q6UZ97	MHC class II antigen	4.20488e+06	3.91389e+06	4.07579e+06	4.65297e+06	4.80575e+06	4.58769e+06	4.81012e+06	4.43802e+06	2.69093e+06	2.63282e+06	2.47109e+06	4.12491e+06	4.10296e+06	4.4571e+06	3.38144e+06	3.26947e+06	3.38833e+06	3.58693	2.28437	4.05973	4.38448	4.69282	1.99391	7.63272	21.1323
F1NYC4	Uncharacterized protein (Fragment)	2.66437e+06	2.72117e+06	2.48815e+06	2.86599e+06	2.7611e+06	2.74235e+06	2.66507e+06	2.66781e+06	2.62637e+06	2.61575e+06	2.53763e+06	2.40413e+06	2.49205e+06	2.40195e+06	2.46413e+06	2.41142e+06	2.50968e+06	4.6295	2.63615	1.62893	1.86857	2.11293	1.99739	4.00963	3.43271
E1C1E9	Acyl-coenzyme A oxidase	1.77509e+06	1.8075e+06	1.9762e+06	2.09034e+06	2.22259e+06	2.14092e+06	2.08543e+06	2.10452e+06	2.44451e+06	2.55445e+06	2.6282e+06	1.98937e+06	1.89351e+06	1.89014e+06	1.88428e+06	1.93074e+06	1.8558e+06	5.82734	4.33662	1.33592	3.6358	2.92795	2.00131	7.89263	15.2436
Q5ZL33	Serine-threonine kinase receptor-associated protein	1.35071e+06	1.36621e+06	1.44198e+06	1.6109e+06	1.55829e+06	1.24772e+06	1.40653e+06	1.46119e+06	918307	1.02535e+06	996702	1.30933e+06	1.39599e+06	1.27639e+06	1.21416e+06	1.17589e+06	1.17059e+06	3.52284	2.34764	8.08355	5.65393	4.65432	2.00303	8.11974	13.5016
Q5ZJJ3	Uncharacterized protein	125223	128366	NA	111774	259874	226611	209077	NA	249726	279659	244227	NA	351117	343066	279394	NA	271584	1.75224	56.3556	5.69151	7.39458	1.64008	2.00459	35.4616	14.7173
F1P3V8	Uncharacterized protein	762357	939216	869057	1.33319e+06	1.17072e+06	851590	857172	791039	673573	666302	686562	908621	713731	737395	907859	872168	890728	10.3931	9.17676	4.4016	1.51944	13.5204	2.00511	21.1586	13.7275
F1NFW2	Uncharacterized protein (Fragment)	3.61064e+06	3.65859e+06	3.67797e+06	3.56526e+06	3.58199e+06	3.3108e+06	3.4e+06	3.69203e+06	3.18196e+06	3.32947e+06	3.19461e+06	2.83837e+06	2.88908e+06	3.0029e+06	3.29074e+06	3.27903e+06	3.39991e+06	0.949853	0.331076	5.75037	2.52701	2.89521	2.0062	3.85214	6.34273
E1C1B6	Uncharacterized protein	509187	491268	402996	516378	512050	517865	491530	528067	334920	402284	440438	459923	473072	548069	437967	430738	420758	12.1515	0.595141	3.6787	13.6108	9.632	2.01042	8.0058	13.015
Q5F3L2	Uncharacterized protein	2.58598e+06	3.09649e+06	3.24333e+06	3.88777e+06	4.07943e+06	2.5544e+06	2.76322e+06	2.43511e+06	3.56294e+06	3.92443e+06	3.97757e+06	2.86884e+06	2.86454e+06	2.2783e+06	3.48764e+06	3.39024e+06	3.52534e+06	11.5968	3.40191	6.42662	5.90368	12.7207	2.01043	20.215	16.594
E1BRI2	Uncharacterized protein	1.81485e+06	1.86768e+06	1.78913e+06	1.92422e+06	2.23953e+06	2.04429e+06	1.6738e+06	1.94762e+06	1.12283e+06	1.10066e+06	1.10202e+06	1.78263e+06	NA	1.41461e+06	1.71551e+06	1.65097e+06	1.7019e+06	2.19579	10.7094	10.1757	1.1209	16.2784	2.01352	9.04353	20.8103
Q5ZL51	Vacuolar protein sorting-associated protein 35	4.72869e+06	4.71152e+06	4.22733e+06	4.38062e+06	4.40084e+06	4.46337e+06	3.88354e+06	4.38962e+06	3.60678e+06	4.15811e+06	3.79065e+06	4.88575e+06	4.68484e+06	4.62356e+06	4.0742e+06	3.94436e+06	4.09421e+06	6.24759	0.325592	7.43465	7.28772	2.89882	2.01493	6.11359	10.2856
F1NBC1	Uncharacterized protein (Fragment)	6.20014e+06	6.01882e+06	6.04193e+06	6.15639e+06	4.9119e+06	6.9447e+06	6.20083e+06	6.47693e+06	5.68897e+06	5.6071e+06	5.23729e+06	5.97901e+06	6.20903e+06	5.69814e+06	5.48705e+06	5.57195e+06	5.71086e+06	1.62134	15.9011	5.74892	4.36667	4.29152	2.02123	9.36299	4.89581
P28337	Aminomethyltransferase, mitochondrial	1.42912e+07	1.41076e+07	1.46275e+07	1.45692e+07	1.47706e+07	1.4475e+07	1.40691e+07	1.4696e+07	1.18283e+07	1.22141e+07	1.20809e+07	1.10411e+07	1.08134e+07	1.1298e+07	1.13116e+07	1.13295e+07	1.17219e+07	1.83853	0.970831	2.20619	1.62758	2.19355	2.02475	1.84439	4.1074
F1NY99	Uncharacterized protein	2.45059e+06	2.34202e+06	2.45772e+06	2.48766e+06	2.61657e+06	2.27404e+06	2.37353e+06	2.47234e+06	2.15569e+06	2.1954e+06	2.11452e+06	2.03235e+06	2.29522e+06	2.40522e+06	2.23592e+06	2.1494e+06	2.1761e+06	2.6828	3.57159	4.17777	1.87656	8.53679	2.02568	4.28666	4.90617
F1CN42	MHC class I antigen	2.74417e+06	2.7357e+06	2.85431e+06	703350	702626	1.75764e+06	1.80025e+06	1.86844e+06	2.12415e+06	2.13496e+06	2.28352e+06	95332.8	68222.6	NA	1.10408e+06	1.08764e+06	1.13211e+06	2.38174	0.0728282	3.08971	4.08346	23.4414	2.02945	45.5436	70.0984
F1N9J4	60S ribosomal protein L22 (Fragment)	7.83868e+06	7.91757e+06	7.91754e+06	7.69054e+06	7.01995e+06	7.56488e+06	7.55791e+06	6.61258e+06	8.68618e+06	8.2208e+06	7.61691e+06	9.81547e+06	9.66483e+06	8.66814e+06	8.50074e+06	8.51867e+06	8.81205e+06	0.577122	6.44682	7.5611	6.55843	6.64504	2.02994	6.20782	7.75399
E1C7K1	Uncharacterized protein	147909	136211	147471	149555	149619	136765	126487	131601	106419	118940	101050	127866	166360	147500	150969	144960	147511	4.60934	0.0302069	3.90467	8.43729	13.0723	2.04014	6.44827	16.4589
H9L167	Uncharacterized protein (Fragment)	1.55007e+07	1.61599e+07	1.61823e+07	1.76497e+07	1.82631e+07	1.81289e+07	1.77022e+07	1.70724e+07	1.46722e+07	1.63606e+07	1.58567e+07	1.57864e+07	1.69069e+07	1.61463e+07	1.53565e+07	1.5218e+07	1.47664e+07	2.428	2.41529	3.01403	5.5453	3.51417	2.04163	6.0019	4.72953
E1BV78	Uncharacterized protein	1.58466e+07	1.59225e+07	1.63225e+07	1.65061e+07	1.66591e+07	1.52264e+07	1.56902e+07	1.55823e+07	2.01506e+07	1.94615e+07	1.9084e+07	1.5541e+07	1.66555e+07	1.67849e+07	1.76283e+07	1.69262e+07	1.72243e+07	1.59494	0.652751	1.56595	2.76438	4.18873	2.04173	3.07273	8.56944
Q5ZM56	Uncharacterized protein	2.3315e+06	2.30411e+06	2.55358e+06	2.25236e+06	2.24543e+06	2.47167e+06	2.3325e+06	2.34585e+06	1.61111e+06	1.76493e+06	1.40351e+06	2.35201e+06	2.28109e+06	2.24065e+06	2.12145e+06	2.17989e+06	2.20835e+06	5.70904	0.217687	3.22179	11.3847	2.46023	2.04178	4.52074	16.7186
Q5ZKH5	Uncharacterized protein	NA	1.35167e+06	1.5277e+06	1.52847e+06	1.72615e+06	1.55723e+06	1.493e+06	1.56907e+06	666627	888881	955227	1.71672e+06	1.69487e+06	1.72122e+06	1.36948e+06	1.32476e+06	1.37575e+06	8.6458	8.58977	2.65846	18.0611	0.823846	2.04996	7.21244	29.8469
Q5SDL8	Upstream stimulatory factor 1	138789	NA	125837	98763.8	183110	119121	116618	110911	121710	105340	100363	168876	165134	150206	180690	173523	178200	6.92177	42.3182	3.6419	10.2334	6.11997	2.0505	21.4929	21.3474
P08636	40S ribosomal protein S17	8.77676e+06	8.90893e+06	8.47974e+06	1.12289e+07	1.16069e+07	1.06528e+07	1.00135e+07	1.02383e+07	1.06448e+07	9.85416e+06	9.59973e+06	1.21326e+07	1.12712e+07	1.01135e+07	1.09583e+07	1.08272e+07	1.05273e+07	2.52024	2.34084	3.1483	5.43214	9.06849	2.05143	11.7076	7.22858
E1C292	Uncharacterized protein	677855	561153	NA	632968	622374	555835	NA	408853	518908	548228	557816	419825	349566	354169	NA	410821	422924	13.3204	1.1934	21.5473	3.74235	10.4942	2.05294	16.3335	18.5758
F1NMY1	14-3-3 protein gamma (Fragment)	223715	207916	179535	593435	569993	460347	379162	323577	533394	490964	498363	514202	462975	391210	423213	438006	439196	10.9888	2.84953	17.7416	4.46531	13.5446	2.05411	44.1764	10.0341
Q5ZMU0	28S ribosomal protein S7, mitochondrial	1.1579e+06	1.09552e+06	1.15842e+06	959939	990038	1.11171e+06	878609	1.04036e+06	600100	633880	624792	731492	NA	808476	827307	818580	794977	3.18027	2.1829	11.8229	2.82125	7.06978	2.0557	9.56256	13.189
F1NKH3	Uncharacterized protein	126371	103700	110900	128136	211812	195249	172544	179906	178551	187038	NA	126724	156760	NA	190883	186553	194413	10.1924	34.8097	6.34522	3.28336	14.984	2.06519	26.8213	14.0067
F1NH21	Hsc70-interacting protein	4.72405e+06	4.92607e+06	5.07996e+06	4.5263e+06	3.95623e+06	3.96597e+06	4.30753e+06	4.22143e+06	4.64142e+06	4.62086e+06	4.34716e+06	3.86209e+06	3.94342e+06	4.63385e+06	4.75761e+06	4.66049e+06	4.85732e+06	3.63533	9.50431	4.2651	3.62121	10.2268	2.06821	9.48115	7.92623
E1C2Q4	Uncharacterized protein	1.10091e+06	1.02386e+06	1.09615e+06	1.22487e+06	1.29869e+06	1.2361e+06	1.1729e+06	1.21794e+06	912201	933971	989938	1.12481e+06	1.17606e+06	1.1207e+06	1.16471e+06	1.13854e+06	1.18661e+06	4.02165	4.13696	2.69117	4.24197	2.7043	2.06868	7.75823	9.92111
F1NZW1	Uncharacterized protein (Fragment)	2.88211e+06	2.88419e+06	3.02997e+06	3.11435e+06	3.09873e+06	2.87983e+06	2.92553e+06	2.9268e+06	2.02078e+06	1.97757e+06	2.07336e+06	3.16489e+06	3.12142e+06	3.10272e+06	2.91069e+06	3.03211e+06	2.99018e+06	2.89121	0.355594	0.919218	2.37006	1.01908	2.07106	3.32173	19.2143
Q5ZJ93	Uncharacterized protein	2.75477e+07	2.76706e+07	2.77759e+07	2.79684e+07	2.84351e+07	2.74313e+07	2.65768e+07	2.76783e+07	2.85146e+07	3.00326e+07	3.06336e+07	2.40536e+07	2.41696e+07	2.51208e+07	2.53244e+07	2.61139e+07	2.6351e+07	0.412675	1.1703	2.12274	3.67356	2.39501	2.07284	1.90653	9.18597
Q5ZIF0	Uncharacterized protein	554134	555903	496563	652102	583785	579060	394066	470631	574962	656871	666863	494025	528368	410345	553284	574525	572608	6.30421	7.81743	19.3148	7.96692	12.7111	2.07295	14.8505	14.0245
F1NGR3	Uncharacterized protein	6.14174e+06	5.83144e+06	5.58002e+06	3.88738e+06	4.09652e+06	5.71824e+06	5.29941e+06	5.20356e+06	8.04812e+06	7.24766e+06	7.2875e+06	4.18126e+06	3.50836e+06	3.63274e+06	6.04478e+06	5.90065e+06	6.14969e+06	4.80895	3.70456	5.06203	5.99229	9.48657	2.07295	15.6077	28.7789
P08250	Apolipoprotein A-I	5.7172e+07	5.83591e+07	5.75744e+07	4.10857e+07	4.05152e+07	4.7503e+07	4.79876e+07	4.5132e+07	3.26948e+07	3.02775e+07	3.28518e+07	3.45687e+07	3.98859e+07	3.99094e+07	4.35836e+07	4.46988e+07	4.28951e+07	1.04623	0.988809	3.2601	4.5178	8.07072	2.08162	14.8974	14.2354
F1NK96	Uncharacterized protein	3.60833e+07	3.42441e+07	3.46488e+07	3.94342e+07	3.9294e+07	3.74846e+07	3.84603e+07	4.01345e+07	4.53701e+07	4.56069e+07	4.5902e+07	4.61277e+07	4.80386e+07	5.1333e+07	4.75403e+07	4.56007e+07	4.65047e+07	2.76198	0.251806	3.4636	0.584052	5.42922	2.08495	6.01421	4.04678
A2N890	VH1 protein (Fragment)	1.2582e+06	1.08266e+06	1.11748e+06	1.12578e+06	1.16064e+06	1.13796e+06	1.28611e+06	1.08924e+06	873191	1.0699e+06	802580	915786	790915	1.02002e+06	1.00434e+06	1.01605e+06	1.04568e+06	8.06248	2.15627	8.75549	15.1361	12.6206	2.08497	6.52728	11.1704
E1BX85	Uncharacterized protein	5.40236e+06	5.61624e+06	5.75202e+06	5.31517e+06	5.42813e+06	5.03645e+06	5.0599e+06	5.33254e+06	3.61647e+06	4.1365e+06	4.01544e+06	5.16698e+06	5.37473e+06	5.02756e+06	4.85326e+06	5.05952e+06	4.9707e+06	3.15337	1.48698	3.20036	6.93665	3.36627	2.08539	4.57841	12.9797
F1P2G6	Uncharacterized protein (Fragment)	NA	613581	676068	966873	769002	614618	702998	680629	488660	NA	527052	723470	734838	744230	641994	664145	639575	6.85223	16.1205	6.89868	5.3455	1.41594	2.08786	17.0187	14.6774
Q5ZMA0	Uncharacterized protein	206734	192552	217405	218418	229443	247171	257362	196309	233002	230737	254140	209166	180380	138428	170002	170786	176596	6.0653	3.48123	14.0003	5.39402	20.2126	2.08858	10.446	19.2477
F1NWK2	Uncharacterized protein	2.49457e+06	2.49736e+06	2.40898e+06	2.29577e+06	2.13288e+06	2.09907e+06	2.28731e+06	2.08549e+06	2.07515e+06	1.97692e+06	1.86575e+06	1.98295e+06	2.02114e+06	2.27505e+06	1.99977e+06	2.02308e+06	2.08223e+06	2.03643	5.20166	5.22891	5.31103	7.58568	2.08875	7.42495	5.4357
K4Q293	Histidine-rich glycoprotein	1.2841e+06	1.24388e+06	1.34394e+06	3.52265e+06	3.58819e+06	2.43749e+06	2.38873e+06	2.50131e+06	4.10222e+06	4.1759e+06	4.10632e+06	3.64362e+06	3.96036e+06	3.98855e+06	4.03236e+06	3.95718e+06	4.12558e+06	3.90108	1.30342	2.31149	1.00298	4.95642	2.08898	41.3903	3.93396
R4GL04	Aminoacylase-1	1.52016e+07	1.52915e+07	1.48866e+07	1.73861e+07	1.77654e+07	1.67545e+07	1.67293e+07	1.71891e+07	1.55255e+07	1.56147e+07	1.69028e+07	1.54647e+07	1.58e+07	1.60626e+07	1.7776e+07	1.73042e+07	1.70591e+07	1.40563	1.5258	1.53059	4.81257	1.89968	2.0965	6.77764	5.33964
Q5ZIK4	Protein yippee-like	60669.1	52654.6	72701	68839	73534.6	NA	62711.7	70103.7	47803.1	49236.8	51617.9	66054.1	77882.1	65306.6	75489.5	78005	78520.7	16.2722	4.66414	7.871	3.88859	10.1145	2.09706	11.489	19.8167
R4GL20	Uncharacterized protein (Fragment)	3.92242e+06	4.01375e+06	3.3627e+06	4.0306e+06	3.78987e+06	3.63019e+06	3.89258e+06	3.90873e+06	3.19056e+06	3.05858e+06	3.03339e+06	4.79674e+06	5.16718e+06	5.08385e+06	4.10111e+06	4.06286e+06	3.93911e+06	9.35914	4.35314	4.10342	2.72814	3.87438	2.09895	5.86847	20.7499
F1NRI9	Uncharacterized protein	1.34629e+07	1.3308e+07	1.35152e+07	9.57512e+06	9.56353e+06	1.20593e+07	1.21652e+07	1.19918e+07	1.50331e+07	1.4418e+07	1.4791e+07	1.66154e+07	1.75425e+07	1.70299e+07	1.43539e+07	1.49575e+07	1.47712e+07	0.802458	0.0856165	0.724291	2.10136	2.72165	2.10311	13.405	7.83034
F1P5S5	Uncharacterized protein	7.13892e+06	6.99161e+06	6.95975e+06	5.72371e+06	5.70046e+06	6.02347e+06	6.16104e+06	6.31503e+06	6.32627e+06	6.20582e+06	6.19548e+06	6.38702e+06	6.41159e+06	6.5457e+06	6.3844e+06	6.59606e+06	6.64273e+06	1.3596	0.287775	2.36527	1.1647	1.32457	2.10464	9.10137	2.48548
A4ZZ65	Calpain	3.54537e+06	3.19449e+06	3.49794e+06	3.38984e+06	3.42464e+06	2.81636e+06	2.93626e+06	2.67472e+06	3.02939e+06	2.75313e+06	2.85012e+06	3.58676e+06	3.54636e+06	3.94895e+06	2.8973e+06	2.90877e+06	2.79856e+06	5.57842	0.722197	4.66068	4.8707	6.00147	2.1126	10.5173	13.732
F1P0C8	Uncharacterized protein (Fragment)	5.75905e+07	5.88636e+07	5.84591e+07	6.18687e+07	6.10832e+07	6.433e+07	6.27094e+07	6.01065e+07	6.33381e+07	6.42247e+07	6.36842e+07	6.5488e+07	6.47285e+07	6.09657e+07	5.75687e+07	5.58531e+07	5.52826e+07	1.11573	0.903456	3.41553	0.700926	3.80007	2.11587	3.79725	6.52081
Q5ZKR7	Long-chain-fatty-acid--CoA ligase ACSBG2	4.30957e+06	4.43838e+06	4.46707e+06	646512	656336	2.5898e+06	2.43177e+06	2.58565e+06	4.36025e+06	4.282e+06	4.82795e+06	490307	501717	447132	2.30164e+06	2.39553e+06	2.37848e+06	1.90429	1.06641	3.5516	6.5749	6.00185	2.12085	56.6644	71.4014
R4GHH5	Uncharacterized protein	4.33521e+06	4.20635e+06	4.0013e+06	5.03084e+06	5.03914e+06	5.05915e+06	4.68675e+06	4.59032e+06	5.04226e+06	5.15488e+06	5.08145e+06	4.4857e+06	4.83201e+06	5.11757e+06	5.54549e+06	5.31505e+06	5.42925e+06	4.02775	0.116627	5.18098	1.12258	6.57599	2.12196	8.88068	6.21782
Q5ZIG7	Uncharacterized protein	59819.5	NA	46862.1	41366.4	37638.7	NA	64187	59632.7	NA	9901.17	5835.88	517292	581541	551934	233929	243446	241879	17.1768	6.67264	5.20173	36.5328	5.84409	2.12829	21.4579	77.2552
F1NM13	Ankyrin repeat and MYND domain-containing protein 2	620249	NA	520907	599755	723102	507199	580968	NA	NA	672628	690585	645169	NA	618374	277068	278209	267555	12.3113	13.1865	9.58715	1.86289	2.99907	2.13264	13.1735	41.7324
E1C771	Uncharacterized protein	115374	106115	123477	222747	187770	191927	187059	140389	206839	190430	171683	211840	186455	157812	197125	193511	201917	7.55522	12.0496	16.4357	9.27561	14.5819	2.13483	27.1157	8.96832
Q5ZKC9	14-3-3 protein zeta	7.80736e+06	8.68416e+06	NA	1.5105e+07	1.54736e+07	1.8102e+07	1.68081e+07	NA	1.91326e+07	1.98337e+07	1.90511e+07	9.32463e+06	NA	7.15997e+06	1.55464e+07	1.50839e+07	NA	7.51894	1.70475	5.24141	2.22452	18.5707	2.13508	31.7391	33.3838
Q4JK63	20-hydroxysteroid dehydrogenase	2.9652e+06	3.86438e+06	3.51968e+06	3.37139e+06	3.23322e+06	3.25185e+06	3.21484e+06	3.04929e+06	2.44657e+06	3.0277e+06	3.03732e+06	3.34351e+06	3.32994e+06	3.12637e+06	3.27345e+06	3.20525e+06	3.13644e+06	13.1502	2.95849	3.4005	11.9246	3.72365	2.13735	8.55024	8.76237
E1BZ81	Uncharacterized protein	4.11868e+06	3.33131e+06	3.84592e+06	3.8931e+06	4.31104e+06	4.14539e+06	3.57917e+06	3.35955e+06	4.90466e+06	5.14629e+06	4.70344e+06	4.11714e+06	4.31904e+06	4.11644e+06	4.30993e+06	4.37915e+06	4.49592e+06	10.6187	7.20435	10.9741	4.50854	2.79076	2.13881	9.64122	7.85837
E1C1B4	Uncharacterized protein	1.75024e+06	1.47419e+06	1.71619e+06	2.23448e+06	2.06375e+06	1.8644e+06	1.9309e+06	1.92516e+06	1.14794e+06	1.13142e+06	1.10322e+06	2.14647e+06	2.30034e+06	2.37942e+06	1.93134e+06	1.932e+06	2.00461e+06	9.13926	5.61769	1.93244	2.00534	5.20612	2.15304	12.3254	28.9447
F1NB62	Uncharacterized protein (Fragment)	2.14021e+06	2.02926e+06	2.16314e+06	2.69517e+06	2.69792e+06	2.30155e+06	2.27e+06	2.31863e+06	2.12477e+06	2.30204e+06	2.22535e+06	2.12755e+06	2.11861e+06	1.95995e+06	2.14813e+06	2.14281e+06	2.0662e+06	3.39208	0.0719642	1.07438	4.00929	4.55799	2.1634	10.6199	4.44657
F1NU68	Uncharacterized protein	955485	690050	879268	1.16165e+06	770875	928272	1.03473e+06	1.05922e+06	646051	920659	977043	1.00398e+06	918961	757300	1.0581e+06	1.01337e+06	1.03907e+06	16.239	28.5968	6.91063	20.8841	14.0259	2.16481	16.5332	14.9562
F1N8A7	Uncharacterized protein	1.69855e+06	1.83114e+06	1.79164e+06	1.68691e+06	1.77363e+06	1.74187e+06	1.55403e+06	1.79637e+06	1.48542e+06	1.51394e+06	1.66072e+06	1.49699e+06	1.6229e+06	1.82819e+06	1.67667e+06	1.64401e+06	1.71668e+06	3.83791	3.54362	7.4902	6.05566	10.1358	2.1677	5.07121	6.94438
F1N9P5	Uncharacterized protein	101102	94875.8	83941.7	199556	225192	179441	151442	139966	95633.5	95680.2	113188	158668	144917	140612	139418	142651	145600	9.31041	8.5355	12.9375	9.97194	6.36918	2.16931	35.2666	17.7087
Q5ZHT1	Acyl-CoA dehydrogenase family member 11	760830	766321	765420	382280	379740	626828	569465	655602	502749	486676	491475	354775	NA	420217	468205	472206	487764	0.385338	0.471358	7.10387	1.67148	11.9419	2.17048	26.1559	10.7547
E1BWX9	Uncharacterized protein	4.96817e+06	4.90781e+06	4.87999e+06	4.21739e+06	4.1339e+06	4.42059e+06	4.83768e+06	4.77739e+06	4.74658e+06	5.01246e+06	5.09684e+06	4.45755e+06	4.74676e+06	4.73061e+06	4.53073e+06	4.46581e+06	4.66028e+06	0.916466	1.41386	4.81834	3.69145	3.49866	2.17497	7.17947	4.75192
Q5F3M8	Succinyl-CoA:3-ketoacid-coenzyme A transferase	1.39016e+06	1.43382e+06	1.47107e+06	1.74658e+06	1.19892e+06	1.32193e+06	1.64952e+06	1.4299e+06	1.00689e+06	952216	917527	1.63049e+06	1.51962e+06	1.66261e+06	1.58182e+06	1.58504e+06	1.52458e+06	2.82885	26.2946	11.3784	4.69847	4.67652	2.17517	11.9497	23.0121
Q5ZJW2	Uncharacterized protein	4.42697e+06	4.42736e+06	4.45498e+06	5.01853e+06	4.91364e+06	4.48047e+06	4.96242e+06	5.04145e+06	5.09655e+06	4.95244e+06	5.17575e+06	3.58495e+06	3.76428e+06	3.80132e+06	3.34918e+06	3.42676e+06	3.49852e+06	0.36206	1.49338	6.2892	2.23088	3.11337	2.18076	6.14434	18.8545
F1NB68	Paxillin (Fragment)	436907	376131	447731	822843	766998	605507	548090	NA	715795	725451	745156	494430	527259	448314	625601	629753	604535	9.18364	4.96765	7.0388	2.05328	8.0935	2.18102	29.8298	17.2781
Q8QFT4	Cytochrome P-450	1.94011e+06	1.6122e+06	1.61704e+06	964954	1.13904e+06	NA	911763	1.17696e+06	8.28992e+06	8.84631e+06	9.50853e+06	7.78659e+06	7.2565e+06	7.66886e+06	7.41431e+06	7.74532e+06	7.58969e+06	10.9066	11.7011	17.9555	6.86892	3.67682	2.18383	28.9895	9.21334
F1NG89	Ubiquitin carboxyl-terminal hydrolase (Fragment)	1.21826e+06	1.14779e+06	1.22359e+06	1.17386e+06	1.2137e+06	1.19236e+06	1.18999e+06	1.26181e+06	826498	882668	840461	971220	1.02503e+06	1.00986e+06	1.00967e+06	1.05158e+06	1.04556e+06	3.53623	2.35996	3.35844	3.44109	2.76887	2.18811	2.88188	9.22359
F1NSZ4	Uncharacterized protein	4.41639e+06	4.41937e+06	4.60965e+06	3.4052e+06	4.24898e+06	3.77578e+06	4.67554e+06	4.72521e+06	4.94644e+06	4.12155e+06	4.21625e+06	4.94768e+06	5.15643e+06	4.57192e+06	4.91991e+06	4.98504e+06	4.77514e+06	2.47056	15.59	12.1669	10.1942	6.05483	2.1956	10.882	7.60216
E1C7K6	Uncharacterized protein	303836	277752	317390	353909	373804	328924	348575	311776	342840	346299	390175	351291	278863	234756	337143	326777	323221	6.723	3.86639	5.58409	7.33444	20.4085	2.19825	9.43998	13.7874
E1BVF8	Uncharacterized protein	2.13276e+06	2.04156e+06	2.08091e+06	1.55787e+06	1.66764e+06	1.76605e+06	1.87148e+06	1.5911e+06	1.20768e+06	1.23702e+06	1.21549e+06	1.85823e+06	2.17985e+06	2.08342e+06	1.73482e+06	1.72436e+06	1.79571e+06	2.19391	4.81288	8.12544	1.24538	8.08882	2.19969	12.3693	22.1646
F1NSE3	Uncharacterized protein (Fragment)	6.91028e+06	7.22043e+06	7.18683e+06	5.839e+06	5.97298e+06	6.43705e+06	6.86897e+06	6.65732e+06	4.50891e+06	4.35726e+06	4.32198e+06	5.49899e+06	5.23503e+06	5.01039e+06	4.91433e+06	4.9109e+06	4.7277e+06	2.39519	1.60404	3.24557	2.25931	4.66006	2.20107	7.82809	8.19053
E1BY06	Uncharacterized protein	362265	392798	444113	407583	509468	408500	432123	368543	417663	474524	482418	398423	417436	393328	446100	432827	427463	10.3475	15.712	7.97349	7.71023	3.15235	2.20318	11.3536	7.13558
F1NY25	Cytoplasmic aconitate hydratase	3.27901e+07	3.26583e+07	3.20143e+07	2.9247e+07	3.01698e+07	3.33719e+07	3.13256e+07	3.29304e+07	4.43974e+07	4.63171e+07	4.70014e+07	3.2855e+07	3.0073e+07	2.80843e+07	3.47248e+07	3.42322e+07	3.57474e+07	1.27784	2.19657	3.3091	2.94072	7.89882	2.21454	4.58768	19.1004
E1BTX4	Uncharacterized protein	NA	630150	562892	714267	128591	99130.7	124870	85779	170198	167603	108868	NA	161714	94670.7	137652	NA	142037	7.97266	98.2694	19.2425	23.2952	36.9809	2.2169	85.0541	20.9247
Q5F3R9	Uncharacterized protein	2.43336e+06	2.54848e+06	2.56753e+06	3.94349e+06	4.03605e+06	3.26846e+06	2.99706e+06	3.18454e+06	3.85328e+06	4.08154e+06	4.22722e+06	3.1119e+06	3.15696e+06	2.90236e+06	3.20427e+06	3.31523e+06	3.34158e+06	2.88455	1.64033	4.41117	4.64934	4.4444	2.217	19.7498	13.508
F1NV40	Uncharacterized protein	NA	390923	304224	354021	618728	657701	548608	589278	305155	474759	396633	535704	614025	631492	559967	582079	582017	17.6381	38.4838	9.2112	21.6455	8.59195	2.21836	28.6591	20.864
R4GHK2	Uncharacterized protein	4.13805e+06	3.79004e+06	3.99574e+06	4.6838e+06	4.74365e+06	4.22501e+06	4.44198e+06	4.40486e+06	3.82499e+06	2.91049e+06	3.90957e+06	4.05672e+06	4.19789e+06	3.86549e+06	4.37815e+06	4.56731e+06	4.42266e+06	4.40212	0.897842	2.66326	15.6135	4.12932	2.21945	7.6562	12.2271
F1P304	Uncharacterized protein (Fragment)	1.90683e+07	1.97614e+07	1.85126e+07	1.56764e+07	1.54019e+07	1.36771e+07	1.56161e+07	1.44848e+07	1.49412e+07	1.38453e+07	1.33948e+07	1.57237e+07	1.50245e+07	1.47975e+07	1.49472e+07	1.52797e+07	1.56256e+07	3.27316	1.24885	6.6743	5.65642	3.17982	2.2197	13.7184	5.17907
Q5ZJ29	Uncharacterized protein	2.677e+06	2.77597e+06	2.66503e+06	2.08079e+06	2.1571e+06	2.16338e+06	2.34501e+06	2.27848e+06	1.59923e+06	1.61391e+06	1.73349e+06	1.86996e+06	1.90476e+06	1.95227e+06	2.15651e+06	2.20391e+06	2.108e+06	2.25012	2.54668	4.06178	4.46639	2.16442	2.22418	11.4187	11.812
F1P0I2	Uncharacterized protein	432931	387237	414079	536289	318336	NA	201231	371387	NA	248829	244308	392303	405425	356212	430171	434123	448671	5.58158	36.0663	42.0241	1.29658	6.62534	2.22618	27.2222	21.991
F1NMM5	Uncharacterized protein	380351	384842	387316	354175	424209	374430	348150	413091	150934	167931	176876	318687	348388	386177	297972	306147	292932	0.91901	12.7242	8.62926	7.97436	9.63461	2.23038	6.79625	31.2927
E1C1B8	Uncharacterized protein	1.78497e+06	2.47398e+06	1.74248e+06	1.89425e+06	2.96646e+06	2.71109e+06	2.58921e+06	2.14634e+06	2.54943e+06	2.30251e+06	2.05137e+06	3.02194e+06	3.22478e+06	2.86154e+06	1.66187e+06	NA	1.61024e+06	20.5261	31.196	11.9728	10.8222	5.9956	2.23172	20.1619	25.2891
F1NYK3	Uncharacterized protein	3.49263e+06	3.46623e+06	3.48781e+06	2.89865e+06	2.80862e+06	3.0308e+06	3.26182e+06	2.9856e+06	2.79216e+06	2.52025e+06	2.45167e+06	3.25295e+06	3.24732e+06	3.02552e+06	3.18033e+06	3.30371e+06	3.17793e+06	0.403726	2.2308	4.79064	6.95834	4.08509	2.23361	8.8831	10.9231
Q6JLB2	Proteasome subunit beta type	7.96266e+06	8.05843e+06	8.10001e+06	8.60688e+06	8.78017e+06	8.4661e+06	8.33698e+06	8.1255e+06	8.5056e+06	8.5243e+06	8.2811e+06	9.27369e+06	8.9662e+06	8.35891e+06	9.06638e+06	9.03851e+06	8.70696e+06	0.875996	1.40954	2.06935	1.6041	5.25032	2.23727	3.514	4.02096
Q8JHF6	Pyruvate carboxylase	1.34872e+08	1.32116e+08	1.32018e+08	9.66597e+07	9.61038e+07	1.18173e+08	1.14778e+08	1.16008e+08	1.53255e+08	1.46915e+08	1.32822e+08	1.01939e+08	9.6328e+07	9.41515e+07	1.19303e+08	1.18715e+08	1.23672e+08	1.21831	0.407832	1.47753	7.24649	4.12209	2.24623	12.9703	17.4629
F1NGS9	Uncharacterized protein	823010	636983	743511	1.08537e+06	1.04716e+06	914302	940903	907652	542070	564451	651590	666956	911361	810636	825278	795651	792471	12.708	2.53387	1.91054	9.8736	15.4248	2.24911	16.8379	17.4556
F1NB26	Uncharacterized protein	1.13304e+06	827360	1.07335e+06	1.25382e+06	1.51075e+06	1.03219e+06	1.11655e+06	1.22745e+06	733382	831902	894228	NA	1.05737e+06	1.15537e+06	1.27011e+06	1.29032e+06	1.2341e+06	16.0225	13.143	8.70183	9.89209	6.26346	2.25158	17.1916	20.2896
Q5ZLG1	Ras-related protein Rab-18	2.88474e+06	2.83935e+06	3.36606e+06	3.09082e+06	2.99437e+06	2.89592e+06	2.91164e+06	2.84604e+06	3.11999e+06	3.16581e+06	3.20994e+06	3.32845e+06	3.30292e+06	3.21035e+06	3.08843e+06	3.23088e+06	3.16154e+06	9.63281	2.24157	1.18736	1.42094	1.89423	2.25405	5.95263	2.46184
P00356	Glyceraldehyde-3-phosphate dehydrogenase	1.1474e+08	1.10906e+08	1.13402e+08	1.0446e+08	1.06705e+08	1.00719e+08	1.03781e+08	1.09052e+08	1.0944e+08	1.09567e+08	1.08232e+08	9.30305e+07	8.88124e+07	9.55439e+07	9.68186e+07	9.69205e+07	1.00706e+08	1.72189	1.50409	4.03273	0.675312	3.67886	2.25759	4.55322	7.60732
E1BTT4	Uncharacterized protein	4.41162e+07	4.47784e+07	4.31483e+07	3.46459e+07	3.55696e+07	3.90012e+07	3.93073e+07	4.11573e+07	4.36207e+07	4.43761e+07	4.27216e+07	3.24495e+07	3.0639e+07	3.18347e+07	3.53608e+07	3.39045e+07	3.41507e+07	1.86264	1.86037	2.92946	1.90087	2.90969	2.26122	9.41862	14.902
F6QGI8	Uncharacterized protein	1.54058e+08	1.54275e+08	1.55314e+08	1.24257e+08	1.30414e+08	1.45615e+08	1.37574e+08	1.45383e+08	1.74041e+08	1.76636e+08	1.81247e+08	1.27527e+08	1.18558e+08	1.17008e+08	1.3357e+08	1.35677e+08	1.39642e+08	0.434444	3.41864	3.20393	2.05825	4.69211	2.26165	8.13315	17.5844
F1NV15	Uncharacterized protein	1.21535e+06	1.61203e+06	1.50419e+06	1.08885e+06	1.36821e+06	995831	1.2805e+06	1.49629e+06	811821	685166	NA	1.20061e+06	1.28073e+06	1.01319e+06	1.18213e+06	1.1596e+06	1.12986e+06	14.2055	16.0794	19.9609	11.9653	11.7877	2.266	16.2876	19.6492
F1NLT8	Uncharacterized protein (Fragment)	2.24642e+06	2.26766e+06	2.23354e+06	2.1789e+06	2.29249e+06	2.22189e+06	2.26091e+06	2.20834e+06	1.58818e+06	1.84201e+06	1.81184e+06	2.2342e+06	2.30651e+06	2.18998e+06	2.16346e+06	2.25915e+06	2.23899e+06	0.765957	3.59276	1.22361	7.93546	2.62213	2.27178	1.60979	12.3271
F1NJ73	Uncharacterized protein (Fragment)	9.32454e+06	9.27497e+06	8.98196e+06	1.13387e+07	1.08761e+07	1.05517e+07	1.07359e+07	9.98359e+06	9.17087e+06	9.73548e+06	9.81013e+06	1.01516e+07	9.96209e+06	9.03114e+06	9.24348e+06	9.64062e+06	9.30569e+06	2.01377	2.94471	3.76186	3.6515	6.17317	2.27323	8.57202	4.06331
F1P2F4	Uncharacterized protein	30810.5	NA	33889.5	34452.4	45439.8	58720.7	35146.5	51959.1	24819.7	19107.8	23281.7	41111.8	NA	53838.4	31561.5	32595.1	NA	6.73021	19.4493	24.9727	13.1927	18.9554	2.27823	25.7292	36.89
F1NQ86	Acyl-CoA dehydrogenase family member 11	445675	NA	490636	818268	753922	712770	758272	703779	812621	802924	765308	885519	875128	751080	814555	851896	839746	6.79102	5.78803	4.02982	3.14912	8.93402	2.27992	21.3372	5.57711
E1BR10	Uncharacterized protein	1.51858e+07	1.68833e+07	1.75353e+07	9.74179e+06	8.6833e+06	9.26025e+06	9.84004e+06	7.9416e+06	1.16594e+07	1.03268e+07	9.31215e+06	1.349e+07	1.43449e+07	1.38166e+07	1.27925e+07	1.31526e+07	1.33858e+07	7.33536	8.12448	10.7931	11.2838	3.10745	2.28018	33.2461	13.5911
E1BS67	Serine hydroxymethyltransferase (Fragment)	3.10987e+07	3.11733e+07	3.16403e+07	2.89613e+07	2.89717e+07	3.01114e+07	3.03437e+07	3.13035e+07	4.18601e+07	4.18516e+07	4.31164e+07	2.9236e+07	2.91147e+07	2.79479e+07	3.31389e+07	3.16613e+07	3.23767e+07	0.937612	0.0255306	2.0662	1.72151	2.47246	2.28116	3.42566	17.6577
F1NH26	Uncharacterized protein (Fragment)	946774	824020	878654	830300	792464	741901	717888	869708	483077	567046	493997	634651	820512	808497	777119	800905	812843	6.96379	3.2973	10.5099	8.87005	13.7846	2.28204	9.06513	20.8806
R4GIL9	Uncharacterized protein	459763	471540	481152	470359	458546	388971	435691	NA	397288	395718	399818	353353	386830	420839	418967	400281	409274	2.27539	1.79847	8.01204	0.520239	8.71911	2.28211	6.939	5.04085
F1N9I5	Uncharacterized protein	2.921e+06	3.00974e+06	2.97993e+06	3.22608e+06	3.15935e+06	2.97985e+06	3.17924e+06	3.00573e+06	2.65665e+06	2.73792e+06	2.73179e+06	3.14593e+06	3.35553e+06	3.45133e+06	3.67821e+06	3.56133e+06	3.52031e+06	1.52032	1.47785	3.54899	1.67068	4.70799	2.28429	3.69297	12.4827
R4GG83	Uncharacterized protein	687457	609276	576669	760509	796949	560982	653681	626978	614413	596001	554041	824930	843944	746866	726381	745427	712214	9.11736	3.30882	7.77306	5.26088	6.38876	2.28928	12.8307	14.1786
E1BU33	Uncharacterized protein	2.70735e+06	2.60739e+06	2.51155e+06	2.19338e+06	2.22952e+06	1.87664e+06	2.29111e+06	2.01893e+06	NA	1.64463e+06	1.53609e+06	3.45663e+06	3.2708e+06	3.02205e+06	2.40685e+06	2.29993e+06	2.3429e+06	3.75307	1.15536	10.2124	4.82607	6.70946	2.28964	12.4873	28.3771
Q5F3I9	Uncharacterized protein	600808	616143	455882	919973	971045	773539	663502	766424	618613	625126	659976	750157	731743	702724	781193	747270	756979	15.8593	3.81951	8.38392	3.50478	3.28383	2.2933	23.7942	8.47677
Q8JIS3	D-erythrulose reductase	5.034e+06	4.99144e+06	5.1762e+06	6.38754e+06	5.67629e+06	5.16132e+06	3.83519e+06	4.07468e+06	4.25609e+06	4.01568e+06	3.21726e+06	5.06824e+06	6.6365e+06	5.53372e+06	5.98336e+06	6.06774e+06	5.80067e+06	1.90941	8.33779	16.2202	14.2002	14.0168	2.29417	16.1469	21.7523
F1NCU5	Uncharacterized protein	1.26137e+06	1.30474e+06	1.30452e+06	1.41282e+06	1.36775e+06	1.45492e+06	1.36732e+06	1.3542e+06	1.08382e+06	1.19834e+06	1.27744e+06	1.39265e+06	1.35169e+06	1.25576e+06	1.35389e+06	1.40926e+06	1.40915e+06	1.93608	2.29259	3.93312	8.20437	5.26937	2.29653	4.62795	8.46602
Q5ZLB6	Uncharacterized protein	3.47918e+06	3.61119e+06	3.89658e+06	4.05864e+06	4.27752e+06	3.67714e+06	3.58892e+06	3.82594e+06	3.20043e+06	3.44397e+06	3.71743e+06	3.23766e+06	3.2668e+06	3.41488e+06	3.47423e+06	3.60978e+06	3.62201e+06	5.82548	3.71329	3.24005	7.48841	2.874	2.29828	7.05159	5.32579
H9L369	Uncharacterized protein	2.76233e+06	2.89145e+06	3.07962e+06	1.89719e+06	1.7896e+06	1.86269e+06	2.17845e+06	1.93703e+06	1.62627e+06	1.44417e+06	NA	1.81308e+06	2.78823e+06	2.77922e+06	2.9025e+06	2.95042e+06	2.8191e+06	5.48087	4.12692	8.28442	8.38768	22.7796	2.29886	22.843	26.8414
F1P5A1	Glucoside xylosyltransferase 1	224834	193775	162911	195072	217368	202879	191909	184254	NA	143070	163251	158888	201436	196223	293890	NA	284477	15.9727	7.64502	4.85013	9.31701	12.5096	2.30169	9.77817	29.4149
E1C626	Uncharacterized protein	262226	325296	344967	309113	225787	264184	249593	254186	294041	269356	NA	NA	243499	288785	182588	188630	NA	13.9066	22.0303	2.91442	6.19623	12.0318	2.30205	14.949	20.0288
Q6DV79	Signal transducer and activator of transcription 3	4.28143e+06	4.19931e+06	4.24002e+06	4.28882e+06	4.04939e+06	4.46476e+06	4.24282e+06	4.25508e+06	4.60546e+06	4.80545e+06	4.9512e+06	4.33454e+06	4.24667e+06	4.02863e+06	4.3106e+06	4.29458e+06	4.47591e+06	0.968325	4.06094	2.88713	3.62575	3.74721	2.30229	2.68915	6.54246
E1C3S1	Uncharacterized protein	2.05545e+06	1.84499e+06	1.77571e+06	2.20585e+06	2.21959e+06	2.30949e+06	2.27097e+06	2.44733e+06	3.43316e+06	3.40011e+06	3.10044e+06	3.12676e+06	2.68756e+06	2.26375e+06	2.28494e+06	2.29815e+06	2.38358e+06	7.70007	0.438875	3.95822	5.53565	16.0259	2.30583	10.8512	17.7586
Q2EJ72	Receptor tyrosine-protein kinase erbB-2	331166	338947	428967	360143	376800	320395	351650	330794	302124	292540	312855	315910	322484	333065	343702	342035	356688	14.8376	3.19647	4.76133	3.35961	2.67286	2.30863	9.87351	6.46313
F1NNP6	Uncharacterized protein (Fragment)	5.26018e+06	5.18824e+06	5.22274e+06	5.64531e+06	5.87674e+06	5.45087e+06	5.48663e+06	5.67925e+06	5.81139e+06	5.75394e+06	5.73477e+06	4.86385e+06	4.85776e+06	4.68702e+06	5.37994e+06	5.59383e+06	5.60746e+06	0.688754	2.84059	2.21776	0.691448	2.08999	2.30882	4.49862	8.24779
P12003-1	Isoform 1 of Vinculin	8.1849e+06	8.12247e+06	8.07169e+06	9.03586e+06	9.12213e+06	9.04016e+06	9.07523e+06	8.93088e+06	9.09234e+06	8.91471e+06	9.26225e+06	9.41932e+06	9.29019e+06	8.92868e+06	1.02099e+07	9.7492e+06	9.97167e+06	0.697817	0.671952	0.835104	1.91186	2.76062	2.30906	5.48702	4.8643
E1C8M8	Uncharacterized protein	4.78282e+06	4.84837e+06	4.79431e+06	3.32522e+06	3.66456e+06	4.67669e+06	4.39916e+06	4.69848e+06	6.88777e+06	7.73918e+06	7.84255e+06	4.6949e+06	4.11762e+06	4.21473e+06	5.08602e+06	5.32638e+06	5.21574e+06	0.727911	6.86567	3.63455	6.99558	7.11808	2.30942	13.2134	25.3791
E1C453	Heterogeneous nuclear ribonucleoprotein K	1.22941e+07	1.2056e+07	1.13291e+07	1.44365e+07	1.46266e+07	1.24242e+07	1.33016e+07	1.35574e+07	1.32014e+07	1.36534e+07	1.41081e+07	1.50497e+07	1.52309e+07	1.4831e+07	1.55492e+07	1.58814e+07	1.51634e+07	4.22706	0.925053	4.53884	3.32021	1.33164	2.31376	9.0174	6.08148
Q91348	6-phosphofructo-2-kinase/fructose-2,6-bisphosphatase	6.94585e+06	6.92715e+06	7.01426e+06	6.96215e+06	7.00955e+06	6.89626e+06	6.8195e+06	7.17621e+06	6.15578e+06	6.14765e+06	6.08885e+06	6.23951e+06	6.64996e+06	6.83393e+06	5.98234e+06	5.86042e+06	5.7118e+06	0.658633	0.479741	2.69601	0.595722	4.62877	2.31548	1.5011	5.77856
D0VWW3	Succinate dehydrogenase cytochrome b, large subunit	3.6084e+06	3.58549e+06	3.56066e+06	3.56333e+06	3.71831e+06	3.60682e+06	3.8036e+06	3.74617e+06	3.19147e+06	3.13636e+06	3.3118e+06	3.60899e+06	3.46628e+06	3.87654e+06	3.10058e+06	3.17003e+06	3.24758e+06	0.666026	3.01001	2.721	2.79214	5.70507	2.31767	2.55298	7.72971
F1NAK4	Uncharacterized protein (Fragment)	2.69163e+06	2.45846e+06	2.36302e+06	2.85608e+06	2.98096e+06	3.06481e+06	2.96701e+06	3.05415e+06	2.6042e+06	2.51528e+06	2.63272e+06	3.38438e+06	3.19725e+06	3.14029e+06	2.7662e+06	2.70836e+06	2.83673e+06	6.75006	3.02573	1.77148	2.37033	3.94043	2.32055	9.69667	10.5817
R4GGA7	Uncharacterized protein (Fragment)	1.85354e+06	1.9035e+06	2.08093e+06	1.6266e+06	1.98987e+06	2.06301e+06	2.00737e+06	2.00415e+06	1.02119e+06	1.15169e+06	1.18898e+06	1.22548e+06	1.39228e+06	1.32623e+06	1.30609e+06	1.36353e+06	1.35564e+06	6.14097	14.2053	1.63439	7.86208	6.3891	2.32063	7.62002	9.68147
F1NUL5	Uncharacterized protein	148962	NA	151844	116423	128423	147538	144784	132822	89457.8	81904.1	76166.6	154926	156772	172062	206897	200216	NA	1.35468	6.93144	5.52046	8.07942	5.83287	2.32093	9.44582	37.181
E1BR45	Uncharacterized protein	2.60391e+06	2.71212e+06	3.22071e+06	3.72248e+06	3.01565e+06	3.25401e+06	3.21873e+06	2.90821e+06	2.15039e+06	2.33972e+06	2.25337e+06	2.68693e+06	2.59353e+06	2.53418e+06	2.97128e+06	2.89768e+06	2.83665e+06	11.574	14.8353	6.08514	4.21678	2.95611	2.32309	11.4895	11.2988
F1NXF1	Uncharacterized protein	4.74434e+06	4.7002e+06	4.75729e+06	3.98069e+06	3.90557e+06	4.10038e+06	4.09667e+06	4.07926e+06	3.46631e+06	3.47293e+06	3.4389e+06	3.48873e+06	3.29561e+06	3.11049e+06	3.57985e+06	3.60552e+06	3.73751e+06	0.63225	1.34715	0.275579	0.521638	5.73441	2.3234	8.59424	5.22958
F1N8W3	Uncharacterized protein	1.11606e+06	1.29142e+06	1.07055e+06	1.11209e+06	863334	983283	1.05413e+06	1.05849e+06	2.17637e+06	2.14682e+06	2.15965e+06	1.37734e+06	1.36706e+06	1.41682e+06	1.90703e+06	1.83457e+06	1.83002e+06	10.0597	17.8085	4.09093	0.685678	1.89373	2.32645	11.3796	18.7982
Q08200	60S ribosomal protein L10 (Fragment)	1.13446e+06	1.05192e+06	1.30508e+06	1.17954e+06	1.11455e+06	1.17242e+06	1.05665e+06	1.21191e+06	1.13871e+06	1.14565e+06	1.2835e+06	1.15775e+06	1.17892e+06	1.03623e+06	830742	838316	867973	11.0934	4.0064	7.03536	6.86645	6.84898	2.32676	7.25453	15.9567
E1BRW7	Uncharacterized protein	1.65984e+06	1.31574e+06	1.60349e+06	1.64941e+06	1.62446e+06	1.23959e+06	1.42558e+06	1.19214e+06	1.2029e+06	1.13537e+06	1.10384e+06	1.71175e+06	1.58497e+06	1.67729e+06	1.34069e+06	1.38421e+06	1.32323e+06	12.0918	1.07792	9.59602	4.41057	3.95383	2.32705	13.3087	16.3961
E1BYN1	Uncharacterized protein	8.93439e+06	8.90689e+06	8.66494e+06	5.07412e+06	5.36173e+06	7.50038e+06	7.51005e+06	7.62474e+06	1.48593e+07	1.48698e+07	1.47036e+07	6.21853e+06	7.71719e+06	7.41776e+06	1.08093e+07	1.03202e+07	1.05228e+07	1.67814	3.89752	0.916883	0.628515	11.142	2.32916	20.2021	31.0686
F1NDF4	Uncharacterized protein (Fragment)	267301	269770	265105	490527	403122	362170	318120	253850	324387	NA	97714.5	NA	267848	202764	280861	NA	271759	0.872723	13.832	17.4942	75.9446	19.5583	2.32949	25.6694	33.315
F1NXR6	Uncharacterized protein	4.74778e+07	4.71024e+07	4.65174e+07	6.19676e+07	6.36956e+07	5.87908e+07	5.61753e+07	5.77072e+07	6.93516e+07	7.38281e+07	7.47468e+07	5.23987e+07	5.20745e+07	5.05584e+07	5.81131e+07	6.02084e+07	6.07477e+07	1.02905	1.94469	2.2832	3.97362	1.90108	2.33167	12.6525	15.1847
F1P2F0	Collagen alpha-3(VI) chain	1.34338e+07	1.30983e+07	1.33805e+07	1.30555e+07	1.34619e+07	1.42673e+07	1.38152e+07	1.40679e+07	2.1464e+07	2.13241e+07	2.2515e+07	1.40596e+07	1.33297e+07	1.29795e+07	1.68184e+07	1.71826e+07	1.76205e+07	1.3551	2.16698	1.61258	2.99037	4.09523	2.33388	3.23266	20.8005
F1N856	Uncharacterized protein (Fragment)	169033	146944	163181	242707	244846	237846	213209	184347	130401	150528	145071	194346	150132	163538	172606	180797	177662	7.16502	0.620511	12.6427	7.33015	13.3878	2.33464	19.6282	12.4987
F1N8Z4	Uncharacterized protein	5.76947e+06	5.80805e+06	5.89998e+06	6.3952e+06	6.75994e+06	5.89884e+06	6.34034e+06	6.68911e+06	5.56925e+06	5.9691e+06	6.14689e+06	5.72688e+06	5.61547e+06	5.35222e+06	6.30967e+06	6.40841e+06	6.60537e+06	1.15092	3.92101	6.27696	5.01863	3.45729	2.33725	6.48564	7.18273
F1NS91	Uncharacterized protein	8.53738e+06	9.03604e+06	8.80074e+06	1.10762e+07	1.16967e+07	1.11767e+07	1.05686e+07	1.04173e+07	8.05402e+06	8.27094e+06	8.97435e+06	9.66462e+06	1.06109e+07	1.07278e+07	9.52848e+06	9.828e+06	9.38888e+06	2.83758	3.85349	3.74928	5.70513	5.6414	2.34152	11.8835	9.71638
F1NMG8	Cytochrome P450 (Fragment)	8.67046e+06	8.63933e+06	8.5704e+06	1.14828e+07	1.17871e+07	1.11487e+07	1.06882e+07	1.09561e+07	7.56881e+06	8.24009e+06	8.42349e+06	1.07746e+07	1.06446e+07	1.01571e+07	8.39106e+06	8.79095e+06	8.55649e+06	0.593577	1.84985	2.11566	5.57045	3.0931	2.34204	13.4524	12.7809
F1NW73	Uncharacterized protein	3.66826e+06	3.70803e+06	3.63735e+06	3.14978e+06	3.11276e+06	3.2019e+06	3.38431e+06	3.39548e+06	2.41085e+06	2.26393e+06	2.55995e+06	3.90693e+06	4.12934e+06	4.04949e+06	3.16147e+06	3.27259e+06	3.30723e+06	0.965074	0.83594	3.26649	6.13749	2.79671	2.34527	7.08035	21.9099
F5CST5	Transporter associated with antigen presentation 2	1.4844e+06	1.24736e+06	1.29787e+06	1.338e+06	1.36515e+06	1.49712e+06	1.43003e+06	1.53897e+06	1.32056e+06	1.29156e+06	1.47606e+06	1.99609e+06	1.89911e+06	1.40775e+06	1.46464e+06	1.45901e+06	1.52183e+06	9.29536	1.42047	3.69161	7.28066	17.8448	2.34574	7.42185	15.9484
F2Z4L5	60S ribosomal protein L7a (Fragment)	8.9972e+06	9.38572e+06	9.54867e+06	7.56881e+06	5.65189e+06	7.77231e+06	8.30779e+06	8.08457e+06	7.05432e+06	6.71175e+06	7.31914e+06	9.09631e+06	1.0234e+07	1.01858e+07	8.44723e+06	8.40757e+06	8.09118e+06	3.043	20.5053	3.33922	4.33277	6.5392	2.34658	15.3183	15.1652
E1BWS4	Uncharacterized protein (Fragment)	785441	780689	751936	1.09426e+06	1.04265e+06	920048	912561	638624	720681	790454	760390	977736	905276	888528	900128	888099	929597	2.34616	3.41551	19.4675	4.6221	5.13233	2.35679	17.8338	9.88175
F1NQC3	Glutamine synthetase	7.33964e+07	7.18509e+07	7.26728e+07	5.90709e+07	5.98337e+07	6.11142e+07	6.5159e+07	6.48998e+07	5.56084e+07	5.33892e+07	5.50985e+07	4.44359e+07	4.99076e+07	5.04291e+07	5.47433e+07	5.22808e+07	5.30562e+07	1.06455	0.907256	3.553	2.12499	6.87946	2.35951	8.96908	6.69077
R4GJK4	Uncharacterized protein	2.53383e+06	2.44944e+06	2.4714e+06	2.66587e+06	2.5962e+06	2.38639e+06	2.59552e+06	2.73024e+06	2.74869e+06	2.79245e+06	2.90332e+06	3.07551e+06	3.1437e+06	3.11922e+06	2.28666e+06	2.34124e+06	2.39728e+06	1.76184	1.87242	6.73983	2.83172	1.1097	2.36204	4.52186	12.3586
E1C8H3	Uncharacterized protein	35007.6	47457.9	48291	29043.3	26835.2	30002.5	43994.4	34074.5	31002.6	29702.3	36535.8	35800.7	39399.3	43817.2	24298.7	NA	25124.2	17.0708	5.58832	19.9777	11.195	10.121	2.36221	23.2543	20.6923
E1BX23	Uncharacterized protein	270007	278038	243489	335592	345001	318124	301524	295261	241293	243754	243713	216340	182419	200350	267610	279475	278142	6.85254	1.95504	3.87404	0.580287	8.49735	2.36284	11.4704	14.2115
F6QXI2	Uncharacterized protein	818918	557836	597515	648981	685671	843330	833616	819118	779570	821286	772539	532062	741324	834916	938906	900301	902606	21.3782	3.88764	1.46446	3.33067	22.0649	2.36931	16.0544	15.1253
R4GHM4	Uncharacterized protein	4.07552e+06	3.91666e+06	4.10213e+06	5.04394e+06	4.72023e+06	4.19973e+06	4.28164e+06	4.04256e+06	4.29337e+06	4.00623e+06	3.68511e+06	4.41001e+06	4.55127e+06	4.16997e+06	4.46063e+06	4.38218e+06	4.2555e+06	2.48758	4.68851	2.91037	7.6168	4.40413	2.37066	8.98217	6.25831
A3R0S3	Growth factor receptor-bound protein 2	1.74609e+06	1.76144e+06	1.80301e+06	2.22469e+06	1.80603e+06	1.69729e+06	1.8998e+06	1.84822e+06	1.64622e+06	1.69309e+06	1.68924e+06	1.70571e+06	1.65216e+06	1.05174e+06	1.86528e+06	1.90255e+06	1.95535e+06	1.66367	14.689	5.79791	1.55222	24.7027	2.37227	8.88898	15.6638
Q5F477	UPF0554 protein C2orf43 homolog	3.27168e+06	3.253e+06	3.26184e+06	2.77077e+06	2.58895e+06	2.85956e+06	2.96923e+06	2.51599e+06	2.34516e+06	2.43332e+06	2.35392e+06	3.19418e+06	3.05896e+06	2.92558e+06	2.6775e+06	2.57929e+06	2.56324e+06	0.286521	4.79751	8.50109	2.04271	4.38956	2.37309	10.3812	11.5811
P28687	Signal peptidase complex subunit 3	1.40736e+06	1.61279e+06	1.51067e+06	2.10875e+06	1.80858e+06	1.70268e+06	1.68883e+06	1.7928e+06	1.77102e+06	1.70916e+06	1.68563e+06	1.96797e+06	2.22076e+06	2.20858e+06	1.75035e+06	1.81169e+06	1.83258e+06	6.80125	10.8368	3.2668	2.56145	6.68556	2.37687	12.4796	10.8481
Q90593	78 kDa glucose-regulated protein	6.05142e+07	6.12479e+07	6.12405e+07	5.60434e+07	5.34896e+07	5.33353e+07	5.68261e+07	5.15994e+07	6.82309e+07	6.62453e+07	6.22609e+07	8.38193e+07	8.59599e+07	8.38512e+07	8.16037e+07	8.30895e+07	7.92536e+07	0.691021	3.29727	4.93699	4.63605	1.45109	2.3785	6.78368	11.6544
Q5ZMC1	Uncharacterized protein	1.2945e+06	1.28196e+06	1.38261e+06	1.68312e+06	1.3678e+06	1.46534e+06	1.11405e+06	1.25082e+06	885879	1.03396e+06	1.09281e+06	1.25114e+06	1.39714e+06	1.10988e+06	1.23572e+06	1.2446e+06	1.29139e+06	4.15632	14.6161	13.8695	10.6176	11.4661	2.37917	12.4328	13.211
F1NV99	Uncharacterized protein	1.66874e+06	1.56047e+06	1.64746e+06	1.62802e+06	1.65533e+06	1.50688e+06	1.52446e+06	1.62678e+06	1.24879e+06	1.29265e+06	1.28624e+06	1.68169e+06	1.5159e+06	1.6824e+06	1.55664e+06	1.53857e+06	1.48663e+06	3.52878	1.17664	4.17013	1.85672	5.89714	2.37969	3.90767	11.1865
F1NY09	Uncharacterized protein	4.20871e+07	4.1969e+07	4.226e+07	6.22526e+07	6.43116e+07	5.71288e+07	5.25708e+07	5.51217e+07	6.30472e+07	6.41533e+07	6.43614e+07	6.70972e+07	6.38407e+07	5.79519e+07	6.42438e+07	6.45091e+07	6.70571e+07	0.347567	2.3007	4.15801	1.10633	7.36194	2.37991	17.5304	4.16577
E1BW06	Uncharacterized protein (Fragment)	9.82779e+06	9.39975e+06	9.86667e+06	9.60119e+06	9.7523e+06	9.36889e+06	9.43147e+06	9.43376e+06	9.84329e+06	9.5152e+06	9.42351e+06	9.42354e+06	9.0853e+06	9.06423e+06	9.25998e+06	9.35645e+06	9.68837e+06	2.67148	1.10422	0.391098	2.30044	2.1939	2.38176	2.13807	2.7283
P24479	Protein S100-A11	5.54824e+06	5.54684e+06	5.55014e+06	5.36257e+06	5.46842e+06	5.76213e+06	5.47713e+06	5.64171e+06	4.37877e+06	4.5913e+06	NA	4.84625e+06	4.74743e+06	4.64356e+06	5.1865e+06	5.09758e+06	5.34276e+06	0.0298916	1.38212	2.54253	3.35073	2.13575	2.38283	2.15876	6.78489
Q5F403	Uncharacterized protein	1.71563e+06	1.80689e+06	2e+06	1.97474e+06	2.2785e+06	2.01411e+06	1.99938e+06	1.88364e+06	1.08722e+06	1.05011e+06	1.15106e+06	1.68402e+06	1.76306e+06	1.78236e+06	1.64661e+06	1.6852e+06	1.60671e+06	7.88711	10.1002	3.63534	4.65824	2.98946	2.38413	8.55688	20.4008
B8ZX71	Sixth complement component	1.23721e+06	1.45889e+06	1.42054e+06	1.04205e+06	1.22782e+06	838856	1.2439e+06	832560	1.0631e+06	1.06675e+06	1.20374e+06	1.005e+06	952879	743380	1.19239e+06	1.23169e+06	1.24948e+06	8.63405	11.5744	24.2535	7.21412	15.379	2.38539	20.5338	15.205
Q5ZJQ2	Phenylalanine--tRNA ligase alpha subunit	4.51866e+06	4.48806e+06	4.5705e+06	5.79664e+06	5.51175e+06	5.2747e+06	5.06158e+06	5.22414e+06	3.87694e+06	3.72034e+06	4.06709e+06	5.09015e+06	5.4784e+06	5.21847e+06	4.76555e+06	4.56686e+06	4.75617e+06	0.9208	3.5628	2.14696	4.466	3.75891	2.38715	9.68815	13.3242
F1NK59	Uncharacterized protein (Fragment)	1.98544e+06	2.01758e+06	1.94568e+06	1.83216e+06	1.70733e+06	1.84655e+06	1.93782e+06	1.78122e+06	1.34146e+06	1.41867e+06	1.2752e+06	2.32942e+06	2.32627e+06	2.47701e+06	1.97186e+06	1.91902e+06	2.01285e+06	1.81627	4.9877	4.23981	5.338	3.62288	2.39035	5.70453	23.9511
R4GIQ2	Uncharacterized protein	1.88433e+06	2.02325e+06	2.09359e+06	2.27012e+06	2.24692e+06	1.55217e+06	1.95726e+06	1.77613e+06	2.15228e+06	2.13277e+06	1.98045e+06	2.05167e+06	2.11497e+06	2.07643e+06	1.92779e+06	1.88753e+06	1.8378e+06	5.32329	0.726272	11.5176	4.50469	1.53279	2.39226	12.1654	5.65544
E1C6M9	Cadherin-1	6.43697e+06	6.82198e+06	7.01721e+06	8.07507e+06	8.54708e+06	7.5168e+06	7.81074e+06	7.94641e+06	7.30699e+06	7.25458e+06	7.52058e+06	7.9349e+06	7.52951e+06	8.00106e+06	7.16977e+06	7.24947e+06	7.50458e+06	4.3684	4.0159	2.83074	1.91427	3.26398	2.39322	9.4578	3.97586
F1NUW5	Uncharacterized protein	1.21436e+06	1.32572e+06	1.33221e+06	676198	577914	716863	822051	614844	379109	339291	NA	1.26715e+06	1.2371e+06	1.12919e+06	1.19699e+06	1.21752e+06	1.16106e+06	5.13262	11.0832	14.4316	7.83853	5.9904	2.39788	35.7484	39.597
F1NTQ2	Uncharacterized protein (Fragment)	6.32668e+06	6.05901e+06	6.38302e+06	5.15397e+06	5.01771e+06	5.74639e+06	5.59882e+06	5.74133e+06	6.86586e+06	6.8585e+06	7.28828e+06	4.28919e+06	4.27673e+06	4.48528e+06	5.83785e+06	6.03359e+06	6.11854e+06	2.76696	1.89443	1.47095	3.51271	2.68889	2.40044	8.67343	20.2353
Q90879	Ubiquitin-conjugating enzyme E2 variant 1	895131	913529	1.03466e+06	566440	558931	626417	595278	558597	672857	612076	502788	666877	718546	687228	731452	759248	765365	7.9982	0.943611	5.72052	14.462	3.76731	2.40346	27.1776	12.0883
E1C2H4	Uncharacterized protein	2.00389e+06	2.09986e+06	2.13155e+06	2.96796e+06	1.97372e+06	2.70888e+06	2.64737e+06	2.41798e+06	1.63832e+06	1.62045e+06	1.57214e+06	NA	4.0947e+06	3.99744e+06	3.50473e+06	3.38007e+06	3.34984e+06	3.19812	28.4534	5.91602	2.12626	1.6998	2.40658	15.7346	37.8931
R4GH05	Uncharacterized protein	NA	246139	218091	210909	207003	101165	104131	NA	148524	144656	202270	245100	238878	173287	194522	193540	186098	8.54443	1.32197	2.0433	19.5005	18.1604	2.40682	34.432	18.099
E1C0S3	Epidermal growth factor receptor	439887	612230	527946	935915	506256	477950	512839	614228	549310	456741	NA	777060	546872	684226	616082	646445	632973	16.3623	42.133	13.232	13.0125	17.3008	2.40782	27.0669	15.8647
Q98UJ8	Branched-chain alpha-keto acid dehydrogenase E1-alpha subunit (Fragment)	5.93694e+06	6.13568e+06	6.08402e+06	5.45919e+06	5.43463e+06	6.12741e+06	5.18624e+06	5.5058e+06	5.31002e+06	5.66206e+06	5.92927e+06	4.87563e+06	4.85876e+06	4.6514e+06	5.27431e+06	5.51791e+06	5.4777e+06	1.70385	0.318795	8.53643	5.51305	2.60414	2.40798	6.58227	7.917
Q5ZIV5	Programmed cell death protein 10	284105	275765	214147	215879	281381	279137	237885	343417	204748	214590	173637	274646	295489	260376	273384	274026	285285	14.8102	18.6289	18.5429	10.8152	6.3789	2.41144	16.0574	16.8546
P14315-2	Isoform 2 of F-actin-capping protein subunit beta isoforms 1 and 2	7.59106e+06	8.11619e+06	8.34017e+06	5.38544e+06	5.20535e+06	4.88346e+06	5.33051e+06	4.75629e+06	4.9694e+06	4.26723e+06	3.87356e+06	6.49674e+06	6.61054e+06	7.13308e+06	6.50187e+06	6.82368e+06	6.67592e+06	4.79693	2.40482	6.04382	12.7026	5.02976	2.41608	24.6937	20.5137
F1NBW2	Uncharacterized protein	5.91912e+06	5.78703e+06	5.89145e+06	6.54115e+06	6.37444e+06	5.97902e+06	5.96763e+06	6.27996e+06	6.21623e+06	6.10919e+06	5.95265e+06	5.73922e+06	5.809e+06	5.53746e+06	5.62093e+06	5.41045e+06	5.66161e+06	1.18761	1.82543	2.91544	2.17581	2.47605	2.42272	4.42252	4.59678
F1ND51	Uncharacterized protein	7.87041e+06	7.81e+06	7.6983e+06	9.49265e+06	9.61247e+06	9.37225e+06	8.69869e+06	9.22868e+06	9.60268e+06	1.11677e+07	1.12959e+07	9.33719e+06	9.34168e+06	9.21163e+06	9.52232e+06	9.82314e+06	9.99052e+06	1.12052	0.886919	3.89866	8.82006	0.794035	2.4262	9.36552	7.88739
E1C050	Eukaryotic translation initiation factor 3 subunit F	4.11737e+06	4.06629e+06	3.97589e+06	4.79698e+06	4.69691e+06	4.39271e+06	4.32343e+06	4.15526e+06	3.92595e+06	3.99863e+06	3.86992e+06	4.44558e+06	4.44486e+06	4.43189e+06	4.24577e+06	4.37807e+06	4.17398e+06	1.7676	1.49058	2.846	1.64148	0.173536	2.42689	6.92772	5.51397
P20135	Glutathione S-transferase theta-1	830221	887840	969732	903833	1.15592e+06	1.03599e+06	1.01933e+06	908545	900850	701176	709704	1.39689e+06	1.37523e+06	975474	1.38001e+06	1.42389e+06	1.44783e+06	7.82498	17.3085	7.01191	14.6515	18.9961	2.42701	10.7744	27.8762
F1P4R1	Uncharacterized protein	3.50194e+06	3.52411e+06	3.47761e+06	4.06851e+06	3.82578e+06	3.83452e+06	3.5386e+06	3.86464e+06	4.63531e+06	4.87178e+06	5.3203e+06	4.15693e+06	4.05361e+06	3.80066e+06	4.22194e+06	4.11728e+06	4.32236e+06	0.664253	4.34843	4.8099	7.03948	4.57822	2.42982	5.96967	10.7467
P84175	40S ribosomal protein S12	1.85099e+07	1.81984e+07	1.87368e+07	1.95591e+07	1.91805e+07	1.73444e+07	1.85589e+07	1.85339e+07	1.82739e+07	1.6503e+07	1.63583e+07	1.72488e+07	1.81967e+07	1.76138e+07	1.86595e+07	1.80711e+07	1.77942e+07	1.46242	1.3819	3.82494	6.25778	2.70339	2.43129	3.53757	4.50505
Q5ZJD6	Uncharacterized protein	2.55151e+06	2.59985e+06	2.53285e+06	3.19551e+06	3.4595e+06	2.84948e+06	2.63141e+06	2.75368e+06	2.88583e+06	3.01236e+06	3.19816e+06	2.65419e+06	2.56341e+06	2.47923e+06	2.72416e+06	2.72159e+06	2.83915e+06	1.34983	5.60972	3.98206	5.1813	3.41042	2.43141	11.934	8.05385
E1C2K6	Uncharacterized protein	1.65313e+06	1.70796e+06	1.66997e+06	2.11921e+06	2.32038e+06	1.88202e+06	1.74606e+06	1.81498e+06	1.39655e+06	1.61036e+06	1.67564e+06	1.72479e+06	1.63683e+06	1.53064e+06	1.85245e+06	1.87675e+06	1.94148e+06	1.67469	6.40812	3.74702	9.35281	5.96162	2.43472	12.7669	10.3618
R4GGQ3	Uncharacterized protein	131220	126843	136632	148981	174954	136888	114913	130088	79504.5	118830	82180.4	112902	105148	94197.5	117867	123376	122529	3.72731	11.3389	8.83783	23.4994	9.02918	2.44651	13.0437	16.0811
F1NSC7	Uncharacterized protein (Fragment)	295506	328489	310428	241932	212975	233025	246596	227972	183186	180875	178662	293454	337780	315392	307237	312454	297687	5.30267	9.00203	4.08341	1.25068	7.02391	2.44909	16.3965	24.7072
P51641	Ciliary neurotrophic factor receptor subunit alpha	305068	224336	284886	472581	494948	376390	349655	355350	190955	174767	237538	201882	226640	270961	272750	260852	262236	15.4788	3.26932	3.90667	16.2065	15.0103	2.45266	25.5015	15.7862
H9L139	Uncharacterized protein (Fragment)	1.35709e+06	1.37885e+06	1.23275e+06	1.33068e+06	1.16746e+06	1.19589e+06	1.26983e+06	1.42292e+06	1.00801e+06	1.01958e+06	955810	867621	778902	948492	1.16154e+06	1.14465e+06	1.10702e+06	5.95819	9.23968	8.93315	3.41623	9.80636	2.45298	7.09949	12.7558
F1NDF3	Uncharacterized protein (Fragment)	4.47151e+06	4.6263e+06	4.4981e+06	3.33731e+06	3.13668e+06	3.38598e+06	3.59965e+06	3.19298e+06	2.41158e+06	2.24518e+06	2.01264e+06	3.27473e+06	3.3123e+06	3.63917e+06	3.44747e+06	3.36854e+06	3.53797e+06	1.82632	4.38254	5.99554	9.01361	5.88028	2.45654	16.8823	20.5298
E1BW84	Uncharacterized protein (Fragment)	3.14085e+06	3.25212e+06	3.26962e+06	3.24046e+06	3.29822e+06	3.2032e+06	3.32973e+06	3.29372e+06	2.81838e+06	2.92548e+06	3.01135e+06	3.44775e+06	3.57125e+06	3.52394e+06	3.17004e+06	3.27478e+06	3.32747e+06	2.16859	1.24919	1.99027	3.31281	1.77314	2.46018	1.83979	8.30251
F1NC67	Uncharacterized protein	NA	217823	179658	231071	238877	165928	158913	105308	148366	157739	149781	191751	231787	199524	223430	234703	229438	13.5791	2.34906	23.1271	3.32496	10.2219	2.46114	25.6131	18.4997
F1NCA2	Uncharacterized protein	873131	891458	889799	1.28293e+06	1.17552e+06	980136	1.04439e+06	1.02546e+06	338616	434561	433000	822222	832987	954100	709642	691626	726551	1.14562	6.17898	3.2479	13.6668	8.41951	2.46245	14.3741	31.9564
Q5ZHR4	Uncharacterized protein	5.51941e+06	5.44264e+06	5.40156e+06	5.26001e+06	7.0991e+06	5.01081e+06	5.33186e+06	5.68533e+06	5.13183e+06	6.9449e+06	5.28669e+06	4.6339e+06	4.30313e+06	4.36268e+06	5.10539e+06	5.34336e+06	5.14238e+06	1.09669	21.0442	6.31503	17.3651	3.97706	2.464	11.4259	15.2009
Q08393	Glutathione S-transferase	2.95388e+07	2.82317e+07	2.76418e+07	3.12314e+07	3.33544e+07	3.07784e+07	2.93843e+07	2.88494e+07	5.04154e+07	4.86833e+07	5.1297e+07	3.8385e+07	3.45891e+07	3.01874e+07	3.57353e+07	3.41863e+07	3.43278e+07	3.40999	4.64875	3.35649	2.65246	11.9304	2.46441	6.17902	20.3435
F1P3R7	Uncharacterized protein	195164	NA	183305	248974	261937	242041	219212	NA	9624.05	NA	16862.2	224395	199463	NA	251104	260136	263432	4.43121	3.5881	6.99934	38.6477	8.31878	2.47171	13.8948	64.4192
F1NW23	Uncharacterized protein (Fragment)	2.49839e+06	2.63181e+06	2.534e+06	2.39971e+06	2.48636e+06	2.37801e+06	2.34511e+06	2.47335e+06	2.26719e+06	2.29898e+06	2.11796e+06	2.26748e+06	2.30088e+06	2.31087e+06	2.31382e+06	2.20615e+06	2.23503e+06	2.70429	2.50803	2.77652	4.3379	0.990803	2.47522	3.76145	2.8202
Q800K9	Surfeit locus protein 4	8.42168e+06	8.19791e+06	7.94628e+06	1.1116e+07	1.1085e+07	1.0877e+07	1.02522e+07	1.03599e+07	1.49483e+07	1.51338e+07	1.30407e+07	1.46724e+07	1.41904e+07	1.33762e+07	1.16805e+07	1.11396e+07	1.12752e+07	2.90444	0.197449	3.18227	8.06064	4.65334	2.47619	13.9106	11.9757
E1C7T1	Uncharacterized protein	913444	1.10453e+06	1.0969e+06	1.74698e+06	1.1486e+06	1.52676e+06	1.08786e+06	1.52068e+06	831419	1.03515e+06	1.02363e+06	871715	907540	NA	1.63066e+06	1.70661e+06	1.64132e+06	10.4198	29.2251	18.2573	11.879	2.84749	2.47787	22.8655	31.7146
Q5ZK90	Arylsulfatase K	66111.8	85816.7	69976.9	90709.8	85452.5	96512.8	141829	99048.5	95563.3	NA	88354.9	94510.7	NA	113396	109454	NA	113374	14.1159	4.22048	22.6409	5.54279	12.8461	2.48798	25.3136	10.6696
Q71SG1	Collapsin response mediator protein-2B	2.34621e+06	2.62288e+06	2.67208e+06	2.85064e+06	2.91254e+06	2.39049e+06	2.45047e+06	2.55324e+06	2.54639e+06	2.45375e+06	2.45769e+06	2.14214e+06	1.96418e+06	1.86045e+06	2.55259e+06	2.43324e+06	2.46495e+06	6.8968	1.51889	3.33946	2.10734	7.16309	2.48904	7.95044	11.2575
Q5ZLI8	Uncharacterized protein	8.5937e+06	7.92896e+06	7.61761e+06	1.19399e+07	1.18242e+07	1.07331e+07	1.02613e+07	1.09293e+07	1.00526e+07	9.13822e+06	9.65751e+06	1.29462e+07	1.23754e+07	1.14368e+07	1.13992e+07	1.12565e+07	1.08615e+07	6.19615	0.688635	3.22661	4.76919	6.22021	2.49343	17.1495	11.2487
Q6B344	Annexin	1.57266e+07	1.55e+07	1.47068e+07	1.64847e+07	1.58307e+07	1.74153e+07	1.6495e+07	1.58195e+07	1.43314e+07	1.39885e+07	1.41921e+07	1.72586e+07	1.65591e+07	1.71716e+07	1.50333e+07	1.48168e+07	1.43167e+07	3.49731	2.86247	4.83241	1.21672	2.24312	2.49637	5.03505	8.67325
Q5ZK08	Uncharacterized protein	5.80952e+06	5.86955e+06	5.80561e+06	7.11719e+06	7.7973e+06	6.44901e+06	6.59814e+06	6.79215e+06	7.42556e+06	8.02084e+06	7.75593e+06	6.06983e+06	6.33538e+06	6.47591e+06	5.86399e+06	6.09858e+06	6.14535e+06	0.614939	6.44882	2.60179	3.85617	3.27662	2.49785	10.8456	12.2084
Q5ZLE2	Aldehyde dehydrogenase	2.09121e+06	2.05772e+06	2.15364e+06	1.59111e+06	1.67373e+06	1.81628e+06	1.83539e+06	1.93738e+06	1.69777e+06	1.78002e+06	2.0135e+06	1.54698e+06	1.55762e+06	1.69871e+06	1.47571e+06	1.54621e+06	1.53542e+06	2.31723	3.57899	3.49461	8.94807	5.28973	2.49977	10.6452	10.2103
R4GF91	Uncharacterized protein	608313	702253	693822	958295	1.12535e+06	934654	910787	712391	734848	659175	691066	953720	968577	940222	884579	912837	868976	7.77903	11.3386	14.3112	5.46619	1.48642	2.5014	21.2922	14.064
O42134	Calpain small subunit (Fragment)	4.76385e+06	4.79707e+06	4.92988e+06	5.6146e+06	5.57369e+06	5.53192e+06	5.12047e+06	4.65154e+06	6.30316e+06	6.28001e+06	7.01326e+06	5.13613e+06	5.30736e+06	5.08549e+06	4.90834e+06	5.15937e+06	5.05498e+06	1.81887	0.517145	8.6351	6.38108	2.24622	2.5017	7.76198	13.4135
F1NX13	Uncharacterized protein	2.52088e+06	2.73824e+06	2.51445e+06	2.78345e+06	2.85596e+06	3.09704e+06	2.93684e+06	2.8534e+06	1.91096e+06	2.50529e+06	1.83323e+06	3.20724e+06	3.29963e+06	2.94001e+06	3.06727e+06	3.03426e+06	2.92328e+06	4.91623	1.81841	4.17952	17.648	5.9308	2.5075	7.11348	19.7861
R4GK07	Probable cytosolic iron-sulfur protein assembly protein CIAO1	612973	652351	673510	696878	728858	613283	664968	644342	566785	543200	572466	622012	652137	734626	624695	654267	629002	4.75364	3.1722	4.05972	2.76723	8.70695	2.51197	5.99809	9.23399
E1C476	Uncharacterized protein	NA	238711	225717	234627	225874	NA	118854	119465	NA	72189.6	74890.8	216598	107365	NA	241178	NA	232760	3.95675	2.68794	0.363046	2.59723	47.684	2.51209	29.9641	51.4055
F1NG33	Uncharacterized protein (Fragment)	5.65766e+06	5.43061e+06	5.42757e+06	6.51413e+06	6.55793e+06	6.63615e+06	6.0839e+06	6.29429e+06	5.91753e+06	5.99352e+06	5.58062e+06	5.85272e+06	5.29245e+06	4.6141e+06	5.14842e+06	5.13267e+06	5.36711e+06	2.39715	0.473882	4.39757	3.76916	11.8073	2.51232	8.34145	8.26388
F6SU35	Ribosomal protein	6.34153e+06	6.7665e+06	6.72351e+06	7.73206e+06	7.74082e+06	6.50241e+06	7.02623e+06	7.20046e+06	6.33952e+06	6.36024e+06	6.16128e+06	7.63633e+06	7.84098e+06	8.15613e+06	6.43374e+06	6.45397e+06	6.1677e+06	3.53882	0.0800596	5.25812	1.73974	3.32394	2.51515	7.51148	11.6471
F1NU71	Mitochondrial import inner membrane translocase subunit TIM44	5.06527e+06	4.96714e+06	4.80535e+06	5.35168e+06	5.40928e+06	5.13611e+06	5.14014e+06	4.79621e+06	4.12265e+06	4.27605e+06	4.55338e+06	4.87113e+06	5.03332e+06	5.01772e+06	4.58147e+06	4.65263e+06	4.81167e+06	2.65377	0.756981	3.92925	5.05672	1.79897	2.51731	4.44707	6.74077
F1NE97	Nuclear migration protein nudC	1.50595e+06	1.63488e+06	1.58371e+06	1.7303e+06	1.82348e+06	1.71085e+06	1.58681e+06	1.62985e+06	1.83763e+06	1.80669e+06	1.66857e+06	1.68676e+06	1.59203e+06	1.45496e+06	1.87796e+06	1.91661e+06	1.97417e+06	4.12258	3.70782	3.83423	5.0828	7.38568	2.51766	6.05856	9.59508
P02112	Hemoglobin subunit beta	2.31672e+07	2.28989e+07	2.32117e+07	1.88061e+07	1.7818e+07	2.01866e+07	2.24073e+07	2.0581e+07	1.77958e+07	1.63411e+07	1.60085e+07	1.82069e+07	1.87362e+07	2.07601e+07	1.8456e+07	1.75551e+07	1.81189e+07	0.732851	3.81571	5.62624	5.68679	7.00592	2.52261	9.92584	7.70463
Q5ZHU2	Uncharacterized protein	1.42495e+07	1.3865e+07	1.40089e+07	1.40019e+07	1.37821e+07	1.39901e+07	1.47864e+07	1.47166e+07	1.51208e+07	1.49564e+07	1.49216e+07	1.44588e+07	1.50179e+07	1.52851e+07	1.4897e+07	1.41639e+07	1.45163e+07	1.3838	1.11871	3.04197	0.709285	2.82599	2.52417	2.68629	2.42643
E1BRI3	Uncharacterized protein	1.99133e+07	2.00222e+07	1.99403e+07	1.81328e+07	1.76298e+07	1.79089e+07	1.86189e+07	1.84477e+07	2.44678e+07	2.28842e+07	2.29244e+07	2.114e+07	2.12171e+07	2.30709e+07	2.24636e+07	2.15094e+07	2.24947e+07	0.284215	1.98907	2.02183	3.85423	5.01256	2.5281	5.23248	4.71955
H9L0R7	Uncharacterized protein	167131	200266	194649	101183	126617	NA	125360	149179	263736	271750	265643	115900	NA	83121.3	203255	205480	213241	9.46523	15.7895	12.2696	1.56759	23.292	2.52859	24.4922	34.5767
Q5ZKZ2	Uncharacterized protein	NA	560919	671570	1.04949e+06	1.06367e+06	866154	937174	938634	525241	460135	506608	847784	902647	887457	882096	853689	839427	12.6966	0.949059	4.53301	6.7421	3.22154	2.53049	21.7092	25.1791
Q8QGE8	Core-binding factor beta	158382	175310	151750	150413	121615	123130	127628	135566	110448	97990.3	108326	152301	101779	NA	167098	NA	173187	7.50807	14.9714	4.88948	6.31226	28.1209	2.53053	13.3644	25.1148
F1NGU3	Uncharacterized protein	1.16028e+07	1.13695e+07	1.08079e+07	1.28422e+07	1.22968e+07	1.31492e+07	1.24586e+07	1.23425e+07	8.75294e+06	9.46456e+06	8.92508e+06	1.2019e+07	1.15978e+07	1.13478e+07	9.68591e+06	9.53391e+06	1.00165e+07	3.62852	3.0686	3.44766	4.10361	2.91038	2.53199	6.49348	11.8433
Q5ZHZ9	Uncharacterized protein	686497	710722	703676	921212	998444	826596	787990	805758	901024	928704	974902	1.02011e+06	924121	875224	966251	1.01114e+06	1.0086e+06	1.77929	5.68971	2.39509	3.99237	7.84275	2.53363	13.6772	5.44214
F1NZS9	Uncharacterized protein	1.14597e+06	1.16184e+06	NA	730677	848597	NA	886456	1.205e+06	1.16838e+06	1.11481e+06	1.14929e+06	767934	NA	932771	1.30483e+06	1.24733e+06	1.30266e+06	0.972468	10.5595	21.5396	2.37329	13.707	2.53652	19.961	16.6814
F1NMB3	Uncharacterized protein	5.1384e+06	5.3087e+06	4.78368e+06	3.65743e+06	3.48708e+06	4.45146e+06	4.63923e+06	4.53578e+06	7.20314e+06	7.02015e+06	6.99713e+06	5.77904e+06	6.11487e+06	6.59e+06	6.4463e+06	6.38707e+06	6.69811e+06	5.27592	3.37185	2.07047	1.59585	6.61341	2.53685	14.3051	6.96885
F1NIS9	Uncharacterized protein (Fragment)	1.39316e+06	1.41749e+06	1.31605e+06	2.34909e+06	2.71266e+06	1.88597e+06	2.56758e+06	1.80256e+06	2.27235e+06	2.27086e+06	2.40643e+06	1.98536e+06	1.82163e+06	1.50552e+06	1.80929e+06	1.8995e+06	1.87895e+06	3.85026	10.1579	20.1251	3.36045	13.7743	2.5384	28.6445	14.3487
Q8AWB7	Structural maintenance of chromosomes protein	2.33152e+06	1.90115e+06	2.345e+06	2.48777e+06	2.37813e+06	2.17907e+06	2.23418e+06	2.15399e+06	1.79689e+06	1.8487e+06	1.80856e+06	2.32219e+06	2.53941e+06	2.4243e+06	2.55681e+06	2.43022e+06	2.49936e+06	11.5143	3.18665	1.87379	1.49467	4.47484	2.54005	7.95994	14.6677
R4GK77	Uncharacterized protein	2.90465e+06	2.65087e+06	2.94316e+06	2.87407e+06	2.97332e+06	2.78711e+06	2.50298e+06	2.74311e+06	1.2777e+06	1.59033e+06	1.67438e+06	2.6478e+06	2.42992e+06	3.76899e+06	2.53841e+06	2.41567e+06	2.50338e+06	5.60582	2.4003	5.71121	13.8052	24.3657	2.5433	5.74478	31.8172
F1NM03	Basic leucine zipper and W2 domain-containing protein 2	468495	516782	509982	415550	542662	428582	467938	358481	448156	351928	398139	482727	508471	513208	474032	493490	497140	5.24409	18.7603	13.2534	12.0495	3.27092	2.54447	13.1113	11.8189
E1BVT3	Malate dehydrogenase	8.65395e+07	8.16994e+07	8.43291e+07	7.42322e+07	7.74633e+07	8.85621e+07	7.72351e+07	8.36257e+07	8.30453e+07	8.65812e+07	8.11011e+07	8.24313e+07	7.41767e+07	6.95549e+07	8.21967e+07	8.31068e+07	8.62643e+07	2.87814	3.01219	6.83057	3.32429	8.65267	2.54571	6.11531	6.8857
Q5F491	Uncharacterized protein	7.70792e+06	7.62237e+06	7.67299e+06	9.71802e+06	9.90395e+06	9.02397e+06	8.99381e+06	8.97747e+06	7.89914e+06	7.96806e+06	7.32634e+06	8.28635e+06	7.9642e+06	7.95158e+06	7.90153e+06	7.86506e+06	8.23543e+06	0.560981	1.34006	0.262166	4.55675	2.35198	2.55129	10.5979	3.43384
P35458	Dynactin subunit 1	2.69477e+06	2.1016e+06	2.38666e+06	3.27193e+06	3.18141e+06	3.32249e+06	3.28265e+06	2.45747e+06	3.11871e+06	2.8414e+06	3.15967e+06	3.21155e+06	3.16887e+06	3.08652e+06	3.50839e+06	3.38442e+06	3.34036e+06	12.3899	1.98383	16.165	5.69561	2.01406	2.55424	17.1109	6.0431
F1P0A1	Uncharacterized protein	3.60011e+06	3.61687e+06	3.69334e+06	4.01868e+06	4.29611e+06	4.04085e+06	3.96553e+06	4.006e+06	3.05465e+06	3.23275e+06	3.22951e+06	4.18628e+06	4.23863e+06	4.00313e+06	3.73666e+06	3.71318e+06	3.89092e+06	1.36666	4.71855	0.941432	3.21238	2.98497	2.55427	6.26561	11.7571
E1BZI5	Uncharacterized protein	327245	309218	340667	481091	523554	377712	402620	407873	271969	325390	286174	351754	311237	352803	352259	370600	359804	4.84492	5.97739	4.06823	9.39484	6.99977	2.55438	18.9214	10.4936
F1NT18	Uncharacterized protein	2.59624e+06	2.17334e+06	2.10812e+06	4.06126e+06	3.69843e+06	3.10568e+06	3.15325e+06	3.07793e+06	6.1037e+06	6.11615e+06	6.35735e+06	4.24974e+06	4.39118e+06	3.73158e+06	5.21156e+06	4.95206e+06	5.09379e+06	11.5592	6.61264	1.22389	2.30904	8.42037	2.55483	22.8996	17.8816
F1N954	Proteasome subunit alpha type (Fragment)	3.42279e+06	3.66372e+06	3.09406e+06	3.62705e+06	3.43702e+06	2.41382e+06	2.64809e+06	3.15914e+06	2.92078e+06	2.26836e+06	2.45016e+06	2.48716e+06	2.56156e+06	2.47586e+06	2.65176e+06	2.64446e+06	2.53279e+06	8.42662	3.80444	13.908	13.2224	1.85638	2.55524	14.2313	6.99818
Q85B99	Cytochrome c oxidase subunit 2	7.94063e+07	7.95775e+07	8.01828e+07	6.57536e+07	6.55736e+07	7.06233e+07	7.15178e+07	6.75131e+07	6.56744e+07	6.57044e+07	6.37647e+07	6.8229e+07	6.93357e+07	7.21884e+07	6.13752e+07	5.96048e+07	6.27354e+07	0.511704	0.193833	3.00779	1.70845	2.92178	2.56338	8.71591	6.14709
F1P298	Uncharacterized protein	3.83061e+06	3.99519e+06	4.01787e+06	3.97589e+06	4.40361e+06	3.91279e+06	3.70685e+06	4.08386e+06	3.44093e+06	3.01292e+06	2.87173e+06	3.14859e+06	2.95271e+06	2.70167e+06	3.37124e+06	3.49572e+06	3.54362e+06	2.58866	7.21861	4.83889	9.53497	7.63463	2.56403	5.12142	9.59257
E1BVN1	Uncharacterized protein	3.00776e+06	2.92416e+06	2.84415e+06	3.31381e+06	3.51425e+06	3.25008e+06	3.19158e+06	3.10018e+06	2.9259e+06	3.02807e+06	2.87586e+06	3.00231e+06	2.93678e+06	2.33478e+06	2.79173e+06	2.68199e+06	2.81487e+06	2.79671	4.15151	2.37531	2.63577	13.3412	2.56937	6.99253	7.51669
F1NET8	Uncharacterized protein (Fragment)	471427	415459	518233	769116	738582	534327	621631	635808	524692	509193	571425	457216	523988	497350	609718	631592	641200	10.9859	2.86409	9.2015	6.05418	6.82007	2.57126	21.3167	11.6977
F1NI04	Uncharacterized protein	2.42397e+06	2.40995e+06	2.49094e+06	2.38563e+06	2.49827e+06	2.50279e+06	2.51742e+06	2.53564e+06	2.30413e+06	2.49692e+06	2.64063e+06	2.10138e+06	2.01663e+06	1.94741e+06	2.37044e+06	2.46031e+06	2.49139e+06	1.77269	3.26164	0.653603	6.8068	3.81401	2.57347	2.25415	10.4096
R4GGG4	Uncharacterized protein (Fragment)	4.91907e+06	4.92973e+06	4.97306e+06	3.68819e+06	3.60456e+06	4.30296e+06	4.31855e+06	4.26453e+06	5.11913e+06	5.15578e+06	5.05541e+06	4.40417e+06	4.59406e+06	4.70592e+06	4.81366e+06	4.76205e+06	5.00011e+06	0.578833	1.62158	0.647223	0.993835	3.33948	2.57754	12.361	5.28455
F1NNI7	39S ribosomal protein L15, mitochondrial	2.32023e+06	2.38059e+06	1.89561e+06	2.54377e+06	2.57977e+06	2.41425e+06	2.4731e+06	2.47248e+06	1.18251e+06	1.12028e+06	1.30783e+06	1.60606e+06	1.68461e+06	1.76886e+06	1.77808e+06	1.70505e+06	1.78804e+06	12.0206	0.993643	1.37764	7.93733	4.82728	2.57898	9.00861	17.3858
Q5ZI39	Uncharacterized protein	9.62308e+06	9.39995e+06	9.00775e+06	9.43276e+06	9.2174e+06	9.55253e+06	9.38508e+06	9.20752e+06	9.62782e+06	9.8474e+06	9.37242e+06	9.41383e+06	8.9729e+06	8.5859e+06	9.36862e+06	8.9226e+06	9.28638e+06	3.33399	1.63305	1.83896	2.47209	4.60755	2.58211	2.14249	4.14362
R4GH71	Uncharacterized protein	NA	532742	457193	640898	520975	583934	564801	631444	422708	457837	316231	652749	463507	670577	698379	666802	696645	10.7928	14.5968	5.78266	18.4841	19.2663	2.58287	11.5052	25.8553
Q5ZLH7	Uncharacterized protein	5.87304e+06	6.08409e+06	5.78219e+06	6.83313e+06	6.77518e+06	6.60851e+06	4.43773e+06	6.30085e+06	6.38834e+06	4.68318e+06	6.3646e+06	6.24201e+06	6.15926e+06	6.07905e+06	6.35874e+06	6.37535e+06	6.65642e+06	2.61939	0.60229	20.3136	16.8218	1.32276	2.58802	12.7361	9.31007
R4GGZ6	Uncharacterized protein	374322	362812	419210	511489	468107	399087	395572	415546	280147	352155	367870	385070	412312	459807	405221	425447	409053	7.73115	6.26283	2.64336	14.03	9.0256	2.59981	11.8069	13.2537
Q90965	Ras-related protein Rab-2A	6.24247e+06	6.2454e+06	5.79144e+06	5.12747e+06	5.52435e+06	5.26402e+06	5.29874e+06	5.79176e+06	5.14041e+06	5.03786e+06	5.04793e+06	6.27819e+06	6.35656e+06	6.3646e+06	5.5003e+06	5.79399e+06	5.64925e+06	4.28773	5.26928	5.4146	1.11374	0.753795	2.6001	7.63017	9.7002
Q90679	Thymocyte nuclear protein 1	3.28402e+06	3.07354e+06	2.97313e+06	3.80686e+06	3.86029e+06	3.2969e+06	3.39654e+06	3.51959e+06	2.04029e+06	2.20573e+06	2.22447e+06	2.89149e+06	2.71254e+06	3.3474e+06	3.24318e+06	3.08064e+06	3.18652e+06	5.10133	0.985508	3.27671	4.69947	10.9707	2.60263	9.32752	18.021
F1NBL3	Uncharacterized protein (Fragment)	244276	262746	NA	125970	96663.6	147380	167746	NA	46890.6	NA	48689	NA	220258	213982	198571	206041	NA	5.152	18.616	9.13995	2.6609	2.04379	2.61081	37.9635	53.8964
F1NJI0	Annexin (Fragment)	6.8261e+07	7.27308e+07	7.14866e+07	6.57912e+07	6.38315e+07	6.79554e+07	6.11932e+07	5.98096e+07	5.98142e+07	6.77766e+07	6.62885e+07	6.57978e+07	7.16142e+07	7.2964e+07	7.402e+07	7.52444e+07	7.789e+07	3.2572	2.13806	6.92025	6.55063	5.4303	2.61233	6.95811	8.08228
F1NZL2	Uncharacterized protein	NA	441481	449142	654588	687675	663579	678767	607280	617080	634840	651449	624278	459422	526716	689699	699629	725415	1.21649	3.48606	5.79528	2.70911	15.4413	2.61526	17.9229	13.5883
F1P2A1	Uncharacterized protein	531588	536946	536138	363375	564248	482991	331716	498130	173929	229256	226363	464825	393545	NA	NA	424994	441014	0.540002	30.6242	21.0279	14.8399	11.7439	2.61614	17.9454	36.1235
R4GJ68	Uncharacterized protein	4.21418e+06	4.15775e+06	4.07582e+06	3.22893e+06	3.31548e+06	3.72089e+06	3.9492e+06	3.65813e+06	3.17673e+06	3.0133e+06	2.95869e+06	4.29509e+06	4.8149e+06	4.64154e+06	4.13178e+06	3.92894e+06	4.08349e+06	1.67671	1.87043	4.0566	3.72045	5.77378	2.61743	9.89415	17.7611
F1NGY4	Uncharacterized protein (Fragment)	1.86832e+06	1.98609e+06	1.97739e+06	1.09584e+06	1.09608e+06	1.60085e+06	1.56567e+06	1.61756e+06	1.89502e+06	1.81366e+06	1.75828e+06	1.42014e+06	1.56871e+06	1.51967e+06	1.86364e+06	1.90601e+06	1.80891e+06	3.37606	0.0150394	1.66118	3.77455	5.03702	2.61794	22.0594	10.3575
E1C6S5	Uncharacterized protein	2.26549e+06	2.26434e+06	2.76534e+06	2.91033e+06	3.0907e+06	1.78904e+06	1.75941e+06	1.5079e+06	3.04447e+06	2.95625e+06	3.42337e+06	1.46037e+06	1.92188e+06	2.06007e+06	1.44999e+06	NA	1.39721e+06	11.8812	4.25054	9.1651	7.90027	17.3112	2.62147	25.5089	36.7344
F1NNS1	Dolichyl-diphosphooligosaccharide--protein glycosyltransferase 48 kDa subunit	1.4823e+07	1.56284e+07	1.38987e+07	1.80755e+07	2.05873e+07	2.12642e+07	2.04251e+07	2.06355e+07	1.9463e+07	1.81038e+07	1.94912e+07	2.51098e+07	2.46848e+07	2.46551e+07	2.22373e+07	2.19963e+07	2.11489e+07	5.85483	9.18771	2.10137	4.16939	1.02506	2.62295	16.4471	11.708
H9KZD2	Uncharacterized protein	4.29079e+06	4.03079e+06	3.87209e+06	2.95599e+06	2.75949e+06	3.05178e+06	3.32792e+06	2.91829e+06	3.47916e+06	3.24902e+06	3.16703e+06	4.31107e+06	4.2624e+06	4.59329e+06	3.90916e+06	3.75311e+06	3.94356e+06	5.20071	4.86215	6.74056	4.9061	4.07063	2.62351	17.146	12.7244
R4GHS9	Uncharacterized protein	5.95112e+06	6.16997e+06	6.77209e+06	8.96319e+06	9.18105e+06	7.07883e+06	6.61499e+06	7.21412e+06	8.1887e+06	8.57857e+06	8.28237e+06	7.8975e+06	8.20472e+06	7.5905e+06	6.29164e+06	6.12213e+06	6.45261e+06	6.7506	1.69806	4.50868	2.43734	3.88863	2.62788	16.6488	12.7743
Q5ZHL7	Uncharacterized protein	1.05186e+07	1.04179e+07	1.08301e+07	9.80768e+06	1.02133e+07	9.55376e+06	1.02873e+07	1.07365e+07	8.63301e+06	7.86831e+06	8.03313e+06	8.20522e+06	7.49655e+06	9.45106e+06	8.44625e+06	8.01518e+06	8.19567e+06	2.02951	2.86512	5.85755	4.92101	11.8016	2.63391	4.24964	6.6956
E1BRU3	Uncharacterized protein	3.36247e+06	3.35917e+06	3.44274e+06	3.80686e+06	3.94999e+06	3.65952e+06	3.7512e+06	3.8655e+06	3.40637e+06	3.52778e+06	3.80756e+06	3.39666e+06	3.72699e+06	3.91559e+06	4.24576e+06	4.0538e+06	4.06083e+06	1.39678	2.60954	2.74546	5.74601	7.1383	2.64211	6.39715	8.02417
F1NLX1	Uncharacterized protein	NA	883421	891912	868898	967879	NA	840890	950689	464274	453019	NA	417676	430550	NA	NA	902498	936864	0.676386	7.62094	8.66712	1.7352	2.14633	2.64223	5.43419	41.2397
Q92062	Melanotransferrin/E	1.31223e+06	1.43065e+06	1.45701e+06	1.80346e+06	3.76662e+06	1.6534e+06	1.60408e+06	1.67942e+06	1.092e+06	1.15587e+06	1.1112e+06	1.47113e+06	1.44537e+06	1.43852e+06	1.479e+06	1.40529e+06	1.46023e+06	5.50827	49.8437	2.32529	2.92679	1.18473	2.64518	43.2356	12.4832
E1BUZ5	Uncharacterized protein (Fragment)	2.01849e+06	2.10913e+06	2.01835e+06	2.11256e+06	1.98249e+06	1.7924e+06	1.9084e+06	1.84884e+06	1.58507e+06	1.52672e+06	1.65184e+06	2.14525e+06	2.03908e+06	2.08779e+06	2.12914e+06	2.10933e+06	2.02507e+06	2.55644	4.4917	3.13559	3.94294	2.54192	2.64692	5.88408	13.2946
E1C489	Uncharacterized protein	622987	635611	549221	676130	668451	583221	626888	612656	398400	458395	479292	491008	493057	481403	504358	511511	530758	7.74334	0.807629	3.66534	9.42856	1.27369	2.6485	6.70902	7.84551
E1C1G8	Uncharacterized protein	647370	688875	592114	764388	818174	438387	718080	677770	779356	711942	760827	919127	865384	922147	931983	957826	982709	7.55198	4.80645	24.7286	4.63931	3.53972	2.64901	17.3243	11.0925
Q5ZJ50	Phosphomannomutase	2.49458e+06	2.75367e+06	2.64362e+06	3.74987e+06	3.90228e+06	3.27992e+06	3.13709e+06	3.33518e+06	2.09784e+06	2.88851e+06	3.07054e+06	2.90991e+06	2.74065e+06	2.72187e+06	2.96429e+06	3.08773e+06	3.11684e+06	4.943	2.81671	3.14443	19.2549	3.71108	2.64987	16.1214	11.0367
F1NWP3	Heat shock cognate 71 kDa protein	6.15415e+07	6.12506e+07	6.13215e+07	6.27854e+07	6.05505e+07	6.16683e+07	6.16697e+07	5.86887e+07	7.81477e+07	7.78513e+07	7.39581e+07	6.79769e+07	6.87601e+07	7.02691e+07	7.60465e+07	7.26303e+07	7.60914e+07	0.247151	2.56267	2.83589	3.05018	1.68846	2.64997	1.93525	5.22577
Q646T7	FK-506 binding protein 51	1.16481e+06	1.2898e+06	1.05656e+06	1.48411e+06	1.45896e+06	1.05148e+06	1.24339e+06	1.37386e+06	1.49734e+06	1.37413e+06	1.3747e+06	952811	1.30097e+06	1.21438e+06	1.48016e+06	1.43343e+06	1.40448e+06	9.9725	1.20854	13.2606	5.01445	15.6791	2.6531	13.279	12.5939
F1NPW9	Uncharacterized protein	692679	863819	613389	705340	719647	848719	824090	NA	592875	629520	689531	733498	844755	931497	NA	736319	764515	17.6956	1.41988	2.08221	7.65668	11.864	2.65691	12.4904	14.8585
F1P2J5	Uncharacterized protein	4.80913e+06	4.74368e+06	4.83226e+06	5.15174e+06	5.19223e+06	4.85588e+06	4.6573e+06	5.02395e+06	3.66744e+06	3.78962e+06	3.94537e+06	3.97963e+06	4.07449e+06	4.22057e+06	4.27421e+06	4.12202e+06	4.34268e+06	0.958194	0.553608	3.78767	3.66503	2.96643	2.65988	3.9395	5.53135
A0M8U0	Capping protein (Actin filament) muscle Z-line, alpha 2	7.26221e+06	7.08824e+06	7.75412e+06	7.34148e+06	7.98259e+06	7.23066e+06	7.95769e+06	7.64054e+06	6.44894e+06	6.83535e+06	7.05374e+06	6.22298e+06	6.31101e+06	6.68781e+06	6.74647e+06	6.71093e+06	7.04272e+06	4.68715	5.91655	4.78998	4.51758	3.85364	2.66585	4.60499	4.4289
R4GLE6	Eukaryotic translation initiation factor 1	2.59463e+06	2.57573e+06	2.46695e+06	3.22687e+06	3.37932e+06	2.8567e+06	2.8772e+06	2.68978e+06	2.1625e+06	2.29997e+06	2.13337e+06	2.86923e+06	2.61324e+06	2.66524e+06	2.91863e+06	2.8804e+06	3.03152e+06	2.70675	3.26364	3.66102	4.04687	4.98207	2.66931	11.4257	13.0801
F1NDV3	Uncharacterized protein	1.10098e+06	1.15081e+06	884783	1.28616e+06	1.34209e+06	972139	1.1759e+06	1.30176e+06	931106	979419	1.03872e+06	1.07751e+06	1.11982e+06	1.16387e+06	1.04306e+06	1.06042e+06	1.09878e+06	13.5259	3.00929	14.4649	5.48266	3.85396	2.67125	14.0564	6.68514
F1NBE3	Uncharacterized protein	1.70816e+07	1.72197e+07	1.74161e+07	1.52409e+07	1.5198e+07	1.62292e+07	1.65551e+07	1.66559e+07	1.74412e+07	1.68848e+07	1.66276e+07	1.35647e+07	1.46408e+07	1.51266e+07	1.74536e+07	1.66531e+07	1.66876e+07	0.975116	0.199303	1.35316	2.44855	5.53406	2.67284	5.16668	8.40261
F1NXN3	Glycine amidinotransferase, mitochondrial	9.00816e+07	8.95429e+07	8.92735e+07	6.8344e+07	6.88256e+07	7.60233e+07	7.89508e+07	7.94643e+07	8.17389e+07	8.32038e+07	8.36861e+07	7.28516e+07	7.55568e+07	8.01739e+07	7.66248e+07	7.3194e+07	7.31731e+07	0.459008	0.496498	2.3754	1.22361	4.85935	2.67298	11.1376	5.72159
F1NQH8	Uncharacterized protein	5.48417e+06	5.59092e+06	5.50721e+06	4.41276e+06	4.44514e+06	4.57784e+06	4.68821e+06	4.78129e+06	4.0549e+06	4.1102e+06	3.98269e+06	4.69636e+06	4.49639e+06	4.28992e+06	4.91626e+06	4.86894e+06	4.6732e+06	1.01623	0.517039	2.17515	1.57908	4.52191	2.67371	10.2278	8.02015
F1NVW7	Uncharacterized protein (Fragment)	6.58188e+06	6.79778e+06	6.86447e+06	6.32234e+06	6.42932e+06	6.53072e+06	6.61582e+06	6.48955e+06	5.29354e+06	5.07745e+06	5.14756e+06	6.35821e+06	6.24769e+06	6.44094e+06	5.60307e+06	5.85434e+06	5.58088e+06	2.18899	1.18652	0.983896	2.13121	1.52709	2.67424	2.75123	9.09868
F1NDK8	Uncharacterized protein	748086	741950	759515	941838	983337	884565	850374	896732	695204	745075	834896	801039	858868	872390	810494	768241	788735	1.18887	3.04847	2.73994	9.33441	4.48985	2.67749	10.8668	7.02602
Q5ZHP2	Uncharacterized protein	1.59602e+06	1.62449e+06	1.61004e+06	1.0422e+06	1.01846e+06	1.12185e+06	1.18806e+06	1.27378e+06	1.06138e+06	1.02519e+06	1.0842e+06	860145	924611	993690	1.14697e+06	1.10518e+06	1.08912e+06	0.884107	1.62968	6.3766	2.81545	7.21114	2.68141	19.9788	8.93162
F1P4V1	Fibrinogen alpha chain	1.03456e+07	1.02938e+07	1.04852e+07	1.13158e+07	1.15476e+07	9.96729e+06	1.01771e+07	1.03756e+07	1.37274e+07	1.34584e+07	1.36266e+07	1.05148e+07	1.08814e+07	1.07411e+07	1.12243e+07	1.17199e+07	1.17964e+07	0.954172	1.43364	2.0072	0.998817	1.72647	2.68217	5.308	10.8603
E1C894	Uncharacterized protein	125243	132962	182819	147558	94471.8	117050	89176.6	122899	105224	116532	131489	94795.8	94670	89554.1	110528	NA	106413	21.2593	31.019	16.4253	11.1889	3.21552	2.68246	23.4839	12.8681
E1BXC2	Uncharacterized protein (Fragment)	5.79964e+06	6.53491e+06	7.10856e+06	5.78394e+06	5.69274e+06	5.58208e+06	5.83252e+06	5.57401e+06	6.19355e+06	6.14284e+06	5.86329e+06	5.48193e+06	5.64119e+06	5.5616e+06	5.95004e+06	6.06024e+06	5.74714e+06	10.1237	1.12391	2.59542	2.9317	1.4318	2.6832	9.10118	4.40464
Q5ZJA7	Uncharacterized protein	5.87162e+06	5.98266e+06	5.94854e+06	6.43379e+06	6.61333e+06	6.52944e+06	6.06266e+06	6.4219e+06	4.85815e+06	4.79593e+06	4.87108e+06	5.10322e+06	4.98886e+06	4.70087e+06	4.82226e+06	5.03953e+06	5.06536e+06	0.958513	1.94609	3.85672	0.829841	4.20458	2.68348	4.74277	2.81101
Q5ZMB2	Heme-binding protein 1	979741	968737	978921	1.09674e+06	1.187e+06	1.04511e+06	1.03956e+06	1.08995e+06	1.12079e+06	1.12444e+06	1.20908e+06	933914	951833	966768	923974	935713	972533	0.628221	5.58929	2.61098	4.33866	1.72998	2.68368	7.14342	10.4511
F1NIR8	Uncharacterized protein (Fragment)	1.78357e+06	1.9971e+06	1.81008e+06	2.10059e+06	2.32587e+06	2.26342e+06	1.91003e+06	2.08699e+06	1.85893e+06	2.12425e+06	2.12498e+06	2.39268e+06	1.71731e+06	1.56944e+06	2.27044e+06	2.2023e+06	2.32362e+06	6.24512	7.19754	8.46713	7.53377	23.1829	2.68444	9.73488	13.8188
H9L2J4	Uncharacterized protein	1.23845e+06	1.30549e+06	1.2788e+06	1.14343e+06	1.17172e+06	1.01158e+06	1.06968e+06	1.22422e+06	981706	960719	912882	1.10425e+06	1.14442e+06	1.12006e+06	1.17694e+06	1.18031e+06	1.23429e+06	2.64891	1.72805	9.97483	3.70613	1.802	2.68842	8.64076	10.2724
D2D3P4	Rab27a	269023	251047	234701	418581	413655	385659	349236	347833	306231	326454	324460	365712	301979	256631	305944	305346	320124	6.82346	0.837046	5.94204	3.49313	17.7853	2.69433	21.9482	9.18507
F1NUY5	Uncharacterized protein	1.29665e+06	1.35221e+06	1.51434e+06	1.51104e+06	1.65393e+06	1.57364e+06	1.64564e+06	1.74915e+06	1.51637e+06	1.50124e+06	1.37588e+06	1.79707e+06	1.93973e+06	1.70201e+06	1.81399e+06	1.8362e+06	1.74338e+06	8.15074	6.38497	5.32701	5.26565	6.59982	2.69579	9.98627	11.0187
F1NHC8	Uncharacterized protein (Fragment)	639318	814715	648421	772973	646797	595411	648505	680951	457848	453844	451193	592197	647186	707562	620653	624635	652062	14.0896	12.5683	6.73031	0.737453	8.89144	2.7039	10.9186	16.9767
F1NT28	Uncharacterized protein (Fragment)	7.46922e+06	7.46163e+06	7.32606e+06	1.01166e+07	1.0262e+07	8.39874e+06	8.57559e+06	8.63396e+06	7.44222e+06	8.0896e+06	8.35992e+06	7.12616e+06	7.22002e+06	7.73322e+06	7.9033e+06	8.12996e+06	8.34372e+06	1.08572	1.00921	1.43491	5.9215	4.44009	2.71044	13.4852	5.95452
F1P1S6	Actin-related protein 2/3 complex subunit 5 (Fragment)	1.59639e+06	1.62942e+06	1.60575e+06	1.34854e+06	1.16135e+06	1.39712e+06	1.41051e+06	1.29325e+06	1.07453e+06	743741	1.01666e+06	1.54481e+06	1.8358e+06	1.62026e+06	1.79259e+06	1.74096e+06	1.6982e+06	1.0569	10.5476	4.69529	18.6948	9.05919	2.71049	11.7382	27.5274
Q45QT1	Soluble epoxide hydrolase	2.45394e+07	2.46454e+07	2.42088e+07	2.74641e+07	2.66293e+07	2.62299e+07	2.73517e+07	2.80903e+07	2.62859e+07	2.59486e+07	1.90888e+07	2.25472e+07	2.30317e+07	2.38773e+07	2.26904e+07	2.27475e+07	2.38015e+07	0.930711	2.1825	3.44091	17.0831	2.90768	2.71079	5.74594	9.03409
Q6L9F3	BASH/BLNK N-terminal associated protein 2	93442.9	109354	NA	174431	181148	167669	158241	150960	174774	170253	162948	186308	156913	126912	156095	155596	163269	11.0958	2.67137	5.27012	3.52412	18.951	2.71195	22.7092	10.1654
F1NBF8	Uncharacterized protein	2.08188e+07	2.3593e+07	2.12521e+07	1.49115e+07	1.54743e+07	1.83533e+07	1.81429e+07	1.84265e+07	1.68793e+07	1.799e+07	1.85617e+07	2.26043e+07	2.18378e+07	2.25866e+07	2.12706e+07	2.11131e+07	2.02203e+07	6.81842	2.61917	0.804157	4.80347	1.95819	2.71451	15.51	10.218
E1C494	Uncharacterized protein (Fragment)	907120	1.2647e+06	1.26964e+06	1.60435e+06	1.68354e+06	1.19945e+06	1.15158e+06	1.04342e+06	1.23345e+06	NA	1.35242e+06	911194	796608	1.11163e+06	1.17572e+06	1.20313e+06	1.1396e+06	18.1222	3.40637	7.0643	6.50655	16.9658	2.71721	20.7936	16.086
F1NCI1	Uncharacterized protein	5.46185e+06	5.36527e+06	5.16943e+06	5.98809e+06	5.93413e+06	5.70974e+06	5.85916e+06	5.63643e+06	4.22739e+06	4.2323e+06	4.60356e+06	6.09606e+06	6.03106e+06	5.90393e+06	5.98961e+06	6.14452e+06	5.81937e+06	2.79422	0.640163	1.97926	4.95543	1.62592	2.71761	5.14371	15.3043
H9L1F4	Perilipin	2.31594e+06	2.3872e+06	2.42079e+06	2.15935e+06	2.17187e+06	2.04785e+06	2.2179e+06	2.33691e+06	1.85273e+06	1.71521e+06	1.80928e+06	1.4727e+06	1.63724e+06	1.7305e+06	2.2719e+06	2.17977e+06	2.1591e+06	2.25465	0.408757	6.6009	3.92196	8.0901	2.72515	5.69543	14.6524
F1NVW6	Uncharacterized protein (Fragment)	578000	548031	557314	626841	614206	581871	589003	611934	72161.1	89585.7	NA	810141	795518	828656	484751	503724	511183	2.73414	1.43979	2.64327	15.235	2.04658	2.72612	4.73982	59.1645
F1NHG1	Uncharacterized protein	250552	270080	279892	264879	301437	202630	285917	289435	188446	197148	176450	261577	226266	303729	306545	312792	296310	5.59713	9.12925	18.9462	5.54735	14.698	2.72635	11.4804	22.0907
F1P100	Uncharacterized protein	323955	366368	345725	382226	373809	353256	354465	NA	237755	229146	291780	328978	NA	276980	267632	281572	279565	6.14129	1.57442	0.241718	13.4247	12.1355	2.72798	5.4179	11.3692
E1C818	Uncharacterized protein	NA	1.24515e+06	1.43467e+06	1.30111e+06	1.35724e+06	1.15759e+06	1.06009e+06	1.15726e+06	705299	987446	836701	1.07508e+06	1.07502e+06	1.25229e+06	1.2836e+06	1.2403e+06	1.30928e+06	10.0012	2.98558	4.99563	16.7449	9.02273	2.72849	10.4363	19.4802
Q5ZIJ6	Uncharacterized protein	329649	340272	356269	323345	279496	280940	315250	274429	169528	176997	161410	364436	395096	366964	319631	325627	337220	3.91736	10.2866	7.55729	4.6042	4.5323	2.73042	9.85774	32.3308
Q5F391	Uncharacterized protein	257993	181272	181285	359587	332750	309102	344741	282038	267477	243109	161311	533054	529465	381385	404670	427099	413005	21.412	5.48189	10.0812	24.8304	17.9822	2.73236	24.8391	33.944
Q5F3G1	Uncharacterized protein	277741	299376	270102	347173	364564	334483	311841	351096	247673	247223	217933	279828	296495	301596	376750	397899	386638	5.37669	3.45559	5.92653	7.17206	3.89026	2.7337	11.0115	21.7421
F1P568	Prospero homeobox protein 1	454883	NA	356113	567219	396220	642418	779942	482480	557377	545557	558655	670729	576770	NA	605786	614735	638578	17.2237	25.1007	23.4463	1.3038	10.6516	2.73521	28.2614	7.40747
F1P371	Uncharacterized protein (Fragment)	219259	321839	NA	348129	261362	213066	203650	221933	NA	260753	210671	NA	285661	242019	139791	135057	132466	26.8103	20.1327	4.29484	15.0238	11.6964	2.73569	22.5562	32.3236
Q5ZJN3	Uncharacterized protein	NA	220087	213373	370945	607317	472970	435038	403518	385206	445297	448105	472244	434539	396727	426791	404879	410792	2.19054	34.1708	7.95444	8.33688	8.69013	2.73725	35.8555	6.58356
F1NI29	Uncharacterized protein	6.55763e+07	6.51605e+07	6.37045e+07	5.54918e+07	5.63484e+07	6.69948e+07	6.21032e+07	6.50274e+07	6.67283e+07	6.70242e+07	6.67247e+07	5.80338e+07	5.06284e+07	4.73086e+07	5.91828e+07	5.70593e+07	6.02194e+07	1.51651	1.08311	3.80381	0.25722	10.5611	2.73864	6.93383	11.8876
R4GM10	Fructose-bisphosphate aldolase C	8.65716e+06	8.56663e+06	8.17192e+06	1.01272e+07	1.03417e+07	8.61787e+06	8.46471e+06	9.07058e+06	8.60452e+06	8.97548e+06	8.5917e+06	8.1397e+06	8.07101e+06	7.6443e+06	8.03796e+06	8.11742e+06	8.46103e+06	3.048	1.48183	3.61371	2.49855	3.37529	2.74032	8.90577	4.80358
Q90WR6	Sulfotransferase 1C	1.06563e+07	1.17322e+07	1.24258e+07	1.31442e+07	1.26308e+07	1.21911e+07	1.26823e+07	1.29183e+07	1.86624e+07	1.96732e+07	1.93937e+07	1.30293e+07	1.2433e+07	1.29939e+07	1.5761e+07	1.52591e+07	1.61162e+07	7.6831	2.81713	2.94514	2.71253	2.60952	2.74077	6.44865	17.6572
R4GI96	Uncharacterized protein	1.86453e+06	1.81262e+06	1.81189e+06	1.1562e+06	1.07399e+06	1.36985e+06	1.43321e+06	1.40918e+06	1.5574e+06	1.95737e+06	1.71779e+06	715057	812683	930943	1.45731e+06	1.44762e+06	1.52205e+06	1.64984	5.21352	2.27828	11.5406	13.1909	2.74243	20.5357	31.7838
R4GLT1	Uncharacterized protein	380473	406469	353388	311052	336806	476690	347487	445470	240625	292555	312491	303998	343146	NA	364710	345389	353187	6.98289	5.62191	15.9293	13.1616	8.55526	2.74248	14.8922	12.7653
Q9I890	Beta-2 microglobulin (Fragment)	3.39505e+06	3.6586e+06	3.50733e+06	4.37558e+06	3.6541e+06	3.49533e+06	3.57781e+06	3.4775e+06	3.68595e+06	3.60448e+06	3.61607e+06	3.66514e+06	3.95839e+06	3.39078e+06	3.92251e+06	3.9252e+06	3.74009e+06	3.75689	12.707	1.52161	1.21235	7.73156	2.74702	8.49555	4.99751
F1N8G9	Uncharacterized protein	724557	1.03597e+06	981734	1.19906e+06	1.23684e+06	923072	1.06569e+06	950029	698086	819053	772201	839224	739947	819500	896815	913963	865610	18.1998	2.19336	7.7345	7.99273	6.57333	2.74783	15.9895	8.71785
F1NSU6	Uncharacterized protein (Fragment)	4.15878e+06	4.27131e+06	4.3274e+06	3.09417e+06	3.17269e+06	3.51668e+06	3.63049e+06	3.74938e+06	3.50748e+06	3.39874e+06	3.63751e+06	3.55036e+06	3.6815e+06	3.938e+06	3.74102e+06	3.80715e+06	3.60654e+06	2.01926	1.77193	3.20363	3.40143	5.29554	2.74931	12.7972	4.46058
Q5ZM84	Uncharacterized protein	1.53446e+06	1.55443e+06	1.57068e+06	1.72671e+06	1.75185e+06	1.58005e+06	1.64925e+06	1.70143e+06	1.82818e+06	1.6883e+06	1.73002e+06	1.56652e+06	1.87229e+06	1.84895e+06	1.95784e+06	1.8901e+06	1.85499e+06	1.16777	1.02237	3.70448	4.10647	9.6564	2.75025	5.1953	6.68044
F1N8Q1	Superoxide dismutase [Cu-Zn]	3.08344e+07	3.22603e+07	3.24665e+07	2.86254e+07	2.87434e+07	2.73923e+07	2.78833e+07	2.85538e+07	3.22833e+07	3.37939e+07	3.24983e+07	3.02132e+07	2.89662e+07	2.87055e+07	3.04429e+07	3.14115e+07	2.97375e+07	2.79009	0.29088	2.08672	2.48703	2.75078	2.75275	6.68714	5.57018
F1NTL2	Rab-like protein 3	282180	NA	665142	481791	305274	NA	52681.7	48036.6	1.23002e+06	962495	906596	NA	1.00704e+06	941646	165306	NA	158992	57.1707	31.717	6.52233	16.7338	4.74612	2.7536	78.9001	55.5872
E1C6C0	Uncharacterized protein (Fragment)	850542	817753	811602	1.16468e+06	1.25139e+06	1.08102e+06	986963	1.11986e+06	651917	632697	634894	785855	783265	658867	812358	789137	833839	2.53239	5.07542	6.43081	1.64416	9.77301	2.75403	16.794	11.5071
F1NMQ2	Uncharacterized protein	1.71128e+06	1.69035e+06	1.82393e+06	1.5312e+06	1.48813e+06	1.6107e+06	1.60134e+06	1.62405e+06	1.4102e+06	1.38118e+06	1.49903e+06	1.60581e+06	1.54625e+06	1.43951e+06	1.63641e+06	1.6837e+06	1.72916e+06	4.12468	2.01748	0.707843	4.29328	5.50509	2.75563	6.48738	8.02288
Q5F3J8	Uncharacterized protein	6.40314e+06	6.3207e+06	6.9429e+06	6.94929e+06	7.38053e+06	6.86437e+06	7.42268e+06	6.96424e+06	7.26197e+06	7.53248e+06	7.52503e+06	6.50567e+06	6.58465e+06	6.72517e+06	7.05291e+06	6.99532e+06	7.36107e+06	5.15516	4.25589	4.20293	2.07095	1.68317	2.75572	5.72954	5.53212
Q5ZJX9	Proteasome subunit alpha type	4.40194e+06	4.54786e+06	4.72176e+06	4.09923e+06	4.06417e+06	3.97894e+06	3.99332e+06	3.79098e+06	3.34408e+06	3.37668e+06	3.28865e+06	3.68191e+06	3.66474e+06	3.89345e+06	3.88051e+06	3.69382e+06	3.70884e+06	3.51339	0.60738	2.87931	1.33385	3.39981	2.75778	7.64443	6.23752
P18652	Ribosomal protein S6 kinase 2 alpha	NA	231486	323551	944098	342680	NA	1.06041e+06	885755	798666	895812	974594	994126	960407	964466	1.02634e+06	NA	1.06722e+06	23.458	66.0979	12.6919	9.90499	1.8919	2.76178	58.6103	8.57392
P19352-3	Isoform 3 of Tropomyosin beta chain	2.24784e+06	2.14514e+06	2.18577e+06	1.28194e+06	1.19073e+06	1.50493e+06	1.69398e+06	1.44361e+06	1.80125e+06	1.61951e+06	1.40403e+06	1.53618e+06	1.68024e+06	1.44396e+06	2.04671e+06	2.02372e+06	1.94144e+06	2.35856	5.21704	8.43314	12.3644	7.66586	2.7619	24.8946	14.1676
F1NKR8	Major vault protein	2.79287e+06	3.03553e+06	2.79684e+06	4.04995e+06	4.08667e+06	3.49387e+06	3.37298e+06	3.36569e+06	3.02025e+06	3.11744e+06	3.5275e+06	4.02737e+06	3.97579e+06	3.89767e+06	3.83425e+06	4.03452e+06	4.01072e+06	4.83352	0.638176	2.11066	8.35656	1.64615	2.76288	14.8797	10.7537
F1NWH9	Uncharacterized protein (Fragment)	7.5901e+06	7.468e+06	7.15575e+06	8.16693e+06	8.59279e+06	7.53421e+06	7.75754e+06	7.51962e+06	8.87656e+06	8.39512e+06	8.32993e+06	7.91887e+06	7.58121e+06	7.8303e+06	7.80196e+06	7.7536e+06	8.15473e+06	3.0252	3.5935	1.75375	3.49855	2.25127	2.77058	5.86511	5.03669
Q5ZIL1	Uncharacterized protein	764938	752460	599266	1.04134e+06	991676	920076	663280	822921	827492	877053	891659	846772	790082	766983	900071	916068	950114	13.0762	3.45466	16.1651	3.88638	5.12382	2.77179	18.9808	6.96017
F1NJZ2	Uncharacterized protein	203822	180452	163782	203792	224565	190611	174637	198346	180913	191881	175757	203081	180114	156769	197896	187214	192556	11.0097	6.85796	6.43586	4.50357	12.8653	2.77354	10.0319	7.45876
Q6LC82	GTPase cRac1A	1.67716e+06	1.57132e+06	1.62432e+06	1.17117e+06	1.19614e+06	1.34634e+06	1.43401e+06	1.19086e+06	1.18986e+06	1.05574e+06	1.01043e+06	1.82231e+06	1.84714e+06	1.98219e+06	1.73808e+06	1.67056e+06	1.76297e+06	3.25811	1.49166	9.30268	8.59683	4.56698	2.77369	14.727	23.7873
Q800W3	TIAR	541235	522474	561206	635796	661443	433994	490722	542147	406177	453522	520889	417959	385352	400975	478084	452581	462004	3.57607	2.79605	11.064	12.5265	4.06252	2.77785	13.3869	9.77286
P21642	Phosphoenolpyruvate carboxykinase [GTP], mitochondrial	1.98764e+08	2.01301e+08	1.99635e+08	1.7829e+08	1.78482e+08	1.88013e+08	1.85055e+08	1.82207e+08	1.68323e+08	1.67517e+08	1.78264e+08	1.7594e+08	1.78978e+08	1.78461e+08	1.62655e+08	1.70644e+08	1.7086e+08	0.644937	0.0762821	1.56869	3.49276	0.914025	2.78248	5.09067	3.35593
F1NVR6	Uncharacterized protein	1.39198e+06	1.2773e+06	1.38149e+06	1.94281e+06	1.99074e+06	1.76861e+06	1.73573e+06	1.64752e+06	1.07468e+06	1.19739e+06	1.33368e+06	1.64479e+06	1.82828e+06	1.83296e+06	1.58121e+06	1.67094e+06	1.61696e+06	4.69515	1.72333	3.64635	10.7797	6.06748	2.78312	16.2818	17.5917
F1NYG7	Uncharacterized protein	6.34205e+06	6.29714e+06	6.5109e+06	6.65807e+06	6.84381e+06	6.49618e+06	6.37908e+06	6.80263e+06	6.08313e+06	5.90823e+06	5.7962e+06	6.00666e+06	5.94394e+06	5.68753e+06	5.92763e+06	5.60853e+06	5.8039e+06	1.76566	1.9455	3.33439	2.43888	2.87575	2.78346	3.17553	2.59633
U6C3W5	EW135	2.77943e+06	3.13251e+06	2.72286e+06	2.02337e+06	2.04668e+06	2.03742e+06	2.45014e+06	2.51439e+06	4.06037e+06	4.12617e+06	4.27823e+06	2.03827e+06	2.26076e+06	1.75463e+06	2.77612e+06	2.87459e+06	2.93381e+06	7.71269	0.809648	11.0898	2.68936	12.5714	2.78358	16.5712	31.3226
H9L2N7	Protein pelota homolog	1.04816e+06	1.16745e+06	1.04095e+06	636902	1.24161e+06	1.19848e+06	1.23946e+06	1.18678e+06	868500	534321	762649	831414	895355	1.01295e+06	1.20213e+06	1.20156e+06	1.26077e+06	6.54467	45.5245	2.28962	23.6608	10.0825	2.78553	18.3211	25.154
H9L1A8	Uncharacterized protein	343026	349521	331537	516414	525324	470315	414736	471532	237715	231426	258890	NA	273360	192517	296540	288757	280459	2.66779	1.20961	7.17511	5.92912	24.5406	2.78669	18.4977	13.595
Q5ZI37	Uncharacterized protein	2.34051e+06	2.40875e+06	2.36541e+06	2.46099e+06	2.47359e+06	2.49337e+06	2.36948e+06	2.41348e+06	1.76978e+06	1.8965e+06	1.92617e+06	2.2366e+06	2.19167e+06	2.36465e+06	2.07475e+06	2.07044e+06	2.17426e+06	1.45605	0.361172	2.5894	4.45578	3.96397	2.78837	2.31054	9.01088
Q5ZMW3	Apoptosis inhibitor 5	2.00087e+06	2.00074e+06	1.96619e+06	1.76597e+06	1.82674e+06	2.03726e+06	2.01262e+06	1.95547e+06	1.21919e+06	1.23575e+06	1.14817e+06	2.48818e+06	2.48607e+06	2.60659e+06	2.19511e+06	2.25402e+06	2.13166e+06	1.00478	2.39194	2.09594	3.87363	2.72974	2.78967	4.98678	30.3744
F1NUL9	Fibrinogen beta chain	9.54601e+06	9.67429e+06	9.89092e+06	1.05946e+07	1.08185e+07	9.2385e+06	9.38456e+06	9.37279e+06	1.24599e+07	1.22682e+07	1.19993e+07	1.10268e+07	1.09284e+07	1.09965e+07	1.15819e+07	1.17095e+07	1.11029e+07	1.79657	1.47894	0.869518	1.88967	0.458595	2.78974	5.99798	5.05794
F1NEI9	Uncharacterized protein	1.54328e+06	1.5151e+06	1.57302e+06	1.31547e+06	1.26948e+06	1.40022e+06	1.26127e+06	1.27733e+06	1.04451e+06	1.0791e+06	1.08667e+06	1.6316e+06	1.64867e+06	1.79947e+06	1.49806e+06	1.57756e+06	1.5671e+06	1.876	2.51619	5.78945	2.1007	5.45619	2.79126	9.46521	19.9785
Q5ZKF3	Alanine--tRNA ligase, cytoplasmic	7.67798e+06	7.83555e+06	7.80699e+06	7.67511e+06	7.74792e+06	7.19265e+06	7.29517e+06	7.84052e+06	9.13309e+06	9.0422e+06	8.84355e+06	6.59684e+06	6.76714e+06	6.38418e+06	6.69714e+06	6.59842e+06	6.96306e+06	1.07997	0.66757	4.67896	1.64412	2.91474	2.79289	3.2819	15.8659
F1NP58	Uncharacterized protein (Fragment)	122774	135921	132998	143354	129104	124911	146528	138731	57056.3	68516.8	53816.6	144301	156969	136591	130711	124377	124804	5.28684	7.3964	8.00676	12.9167	7.04961	2.7954	6.31502	35.8475
E1C8N2	Uncharacterized protein	839465	687930	608419	781104	1.08398e+06	772886	878524	941083	850225	872310	871239	883345	979050	909349	865138	890852	914918	16.4873	22.9655	9.8376	1.44033	5.35625	2.7962	17.9938	4.29333
R4GJT0	Uncharacterized protein	591985	524569	560243	652117	655529	386582	536097	605754	432924	458014	544740	518210	453623	379586	584580	602852	618202	6.03415	0.369016	21.9802	12.2599	15.3984	2.79665	15.3511	16.3945
Q5F4B9	Uncharacterized protein	1.83639e+07	1.66495e+07	1.80659e+07	1.46947e+07	1.48473e+07	1.78311e+07	1.6947e+07	1.72325e+07	1.44056e+07	1.47535e+07	1.3934e+07	1.47455e+07	1.63472e+07	1.53562e+07	1.41857e+07	1.45518e+07	1.50017e+07	5.17713	0.730604	2.60261	2.86318	5.22091	2.8032	8.27679	4.82983
F1P572	Uncharacterized protein	219126	NA	190769	85373.4	345953	303950	317249	328664	181436	184510	209423	169933	233483	266856	266961	254009	266542	9.78349	85.4377	3.90656	8.00245	22.038	2.80355	37.1285	17.8146
E1C502	Autophagy-related protein 3	1.50061e+06	1.46989e+06	1.50468e+06	1.64711e+06	1.62981e+06	1.60515e+06	1.55527e+06	1.60184e+06	1.52417e+06	1.48113e+06	1.61974e+06	1.4881e+06	1.55465e+06	1.49978e+06	1.60468e+06	1.63835e+06	1.54937e+06	1.27494	0.746662	1.75703	4.6018	2.34687	2.8122	4.24267	3.77535
E1BZT9	Acetyl-coenzyme A synthetase	3.72984e+06	3.58946e+06	3.75305e+06	2.5148e+06	2.55059e+06	2.8642e+06	2.98099e+06	3.07103e+06	6.18973e+06	6.05317e+06	5.93274e+06	3.10071e+06	3.10317e+06	3.16667e+06	3.76635e+06	3.92955e+06	3.97415e+06	2.39814	0.999104	3.48927	2.12223	1.19699	2.8122	16.0547	30.3208
F1NF75	Uncharacterized protein	799624	714755	NA	1.17476e+06	1.22031e+06	791404	902922	949722	452928	404544	537442	727098	801009	927143	753199	780522	738517	7.92548	2.68909	9.22831	14.466	12.3595	2.81446	20.8023	25.7036
F1NP48	60S ribosomal protein L36 (Fragment)	4.29013e+06	4.26132e+06	4.41265e+06	5.09633e+06	4.77846e+06	4.5074e+06	4.92447e+06	4.75491e+06	4.91351e+06	4.46654e+06	4.74021e+06	5.27012e+06	5.68601e+06	6.02573e+06	4.83148e+06	4.62417e+06	4.87638e+06	1.85947	4.55238	4.43538	4.78789	6.68562	2.81618	6.61191	10.1954
F1NEQ6	Proteasome subunit alpha type (Fragment)	6.2872e+06	6.23583e+06	6.35728e+06	7.16186e+06	6.91642e+06	6.24445e+06	6.69801e+06	6.73865e+06	6.37622e+06	6.03601e+06	6.01655e+06	6.09853e+06	6.2872e+06	6.16286e+06	6.38871e+06	6.33112e+06	6.05845e+06	0.9687	2.46554	4.18191	3.29279	1.55123	2.81845	5.31831	2.44472
E1C9J2	Uncharacterized protein (Fragment)	3.11118e+06	3.55409e+06	3.79017e+06	1.61125e+06	1.54211e+06	1.57944e+06	1.68989e+06	1.5004e+06	1.28842e+06	1.1478e+06	1.0608e+06	3.14133e+06	3.15462e+06	3.61971e+06	2.71073e+06	2.8224e+06	2.86329e+06	9.89069	3.10079	5.98633	9.85349	8.24256	2.82154	43.6249	40.4558
F1P580	Uncharacterized protein (Fragment)	837534	834802	824856	526787	522891	605384	674296	640869	988099	890725	900298	559735	572318	603981	845377	799701	815979	0.801625	0.524937	5.38304	5.79351	3.9397	2.82196	19.5498	20.3171
E1BQX1	Uncharacterized protein (Fragment)	1.16698e+06	1.18569e+06	1.11995e+06	1.296e+06	1.39961e+06	1.29582e+06	1.35029e+06	1.49954e+06	826956	823756	933754	1.19558e+06	1.19028e+06	1.19177e+06	1.34702e+06	1.31101e+06	1.27295e+06	2.92635	5.43543	7.63237	7.26696	0.229215	2.8265	9.92252	18.2614
Q90633	Complement C3	5.08326e+06	5.06962e+06	NA	4.15881e+06	4.18503e+06	4.83425e+06	4.40852e+06	4.53233e+06	3.76395e+06	4.0332e+06	4.33738e+06	4.88077e+06	4.97692e+06	4.86404e+06	3.93259e+06	4.06129e+06	4.16123e+06	0.189885	0.444291	4.76928	7.09285	1.24137	2.8289	8.4766	10.5534
F1P582	Uncharacterized protein	3.30352e+07	3.51075e+07	3.4759e+07	2.8468e+07	2.8452e+07	3.12091e+07	3.17991e+07	3.08892e+07	2.51784e+07	2.38441e+07	2.31884e+07	2.91083e+07	2.96231e+07	2.95736e+07	2.81793e+07	2.78988e+07	2.67063e+07	3.23488	0.0397239	1.47478	4.21296	0.964798	2.83432	7.96368	9.06381
F1P2T2	NADPH--cytochrome P450 reductase	9.00384e+06	9.24393e+06	9.22772e+06	1.04781e+07	1.0742e+07	9.46697e+06	1.00407e+07	1.00368e+07	9.41018e+06	8.00703e+06	8.17185e+06	1.00357e+07	1.00826e+07	9.65366e+06	9.15738e+06	8.81899e+06	8.66513e+06	1.46507	1.75874	3.35221	8.99178	2.37088	2.83571	6.51244	8.29529
A0FKN5	Prestin	1.27307e+07	1.30142e+07	1.26233e+07	9.32739e+06	9.28162e+06	1.04122e+07	1.04798e+07	9.63722e+06	1.17003e+07	1.16682e+07	1.06173e+07	1.34211e+07	1.35827e+07	1.34204e+07	1.20479e+07	1.2358e+07	1.27493e+07	1.57901	0.347834	4.60058	5.43944	0.693726	2.83787	14.6114	8.03315
F1NR44	Uncharacterized protein	2.40255e+07	2.47146e+07	2.47608e+07	2.5954e+07	2.61694e+07	2.49774e+07	2.39509e+07	2.49103e+07	2.98649e+07	3.12331e+07	3.15724e+07	2.00581e+07	1.94288e+07	1.96716e+07	2.24572e+07	2.34516e+07	2.3704e+07	1.6809	0.584589	2.33332	2.92645	1.60952	2.84083	3.19395	20.2554
F1NBJ7	Uncharacterized protein	1.02196e+07	1.03482e+07	1.06178e+07	8.77556e+06	8.78827e+06	9.07996e+06	9.29746e+06	9.06235e+06	9.42121e+06	8.84506e+06	8.92585e+06	1.00708e+07	9.31264e+06	9.56614e+06	9.52133e+06	9.19589e+06	9.00156e+06	1.95515	0.10231	1.43173	3.44157	3.99955	2.8424	7.86022	4.10915
E1C0G0	Uncharacterized protein	1.70737e+06	1.63067e+06	NA	2.07016e+06	2.0657e+06	2.01165e+06	1.90763e+06	1.89466e+06	1.14242e+06	1.30399e+06	1.41253e+06	1.58156e+06	1.45e+06	1.461e+06	2.34518e+06	2.42109e+06	2.48254e+06	3.24931	0.152554	3.30902	10.5665	4.87389	2.84765	9.08842	30.4083
Q8QG67	Glutathione peroxidase	6.95527e+06	7.16691e+06	7.82722e+06	4.28259e+06	4.23e+06	4.41367e+06	4.61547e+06	4.06153e+06	3.20174e+06	3.38123e+06	2.99821e+06	5.19508e+06	5.25008e+06	6.0251e+06	5.2623e+06	5.06483e+06	4.97882e+06	6.21624	0.873702	6.42483	6.00042	8.45442	2.84885	28.9718	23.8533
E1C1T9	Uncharacterized protein	4.85032e+07	4.77015e+07	4.78801e+07	2.7208e+07	2.81431e+07	4.32926e+07	4.04662e+07	4.153e+07	NA	4.44171e+07	4.52722e+07	3.54891e+07	3.34752e+07	3.20026e+07	3.59521e+07	3.5272e+07	3.72988e+07	0.876325	2.3892	3.41816	1.34841	5.20048	2.85154	20.9986	13.0229
R4GHC1	Uncharacterized protein	357074	482463	458907	457910	474100	367992	411328	310464	270344	246784	281185	146329	175296	NA	NA	366046	351562	15.3974	2.45663	13.9289	6.60949	12.7372	2.85427	15.3256	31.2636
Q5ZM22	Uncharacterized protein	119434	NA	114684	125192	75823.8	92179.1	91641.9	NA	40452	NA	33016.3	NA	117121	95806.1	342004	NA	328449	2.86931	34.7319	0.413326	14.3133	14.1569	2.85938	18.8146	87.7321
F1NR84	Uncharacterized protein	472714	490463	537352	376901	332761	489241	500838	508462	352347	339519	424270	492660	662660	762055	837403	795093	799766	6.67683	8.79624	1.93763	12.2782	21.3152	2.86114	15.2389	33.7264
F1NCD4	Myosin-9	1.62757e+07	1.62273e+07	1.61599e+07	1.99778e+07	2.05142e+07	1.92093e+07	1.93685e+07	1.96133e+07	1.57203e+07	1.64589e+07	1.73414e+07	1.87564e+07	1.77996e+07	1.86656e+07	1.61748e+07	1.58275e+07	1.67496e+07	0.358668	1.87321	1.04923	4.91688	2.86928	2.86562	10.1103	6.76096
E1C7M7	Uncharacterized protein	5.43144e+06	5.40665e+06	5.47312e+06	5.84476e+06	6.00737e+06	5.70179e+06	5.84976e+06	5.7644e+06	5.48402e+06	5.40548e+06	5.35856e+06	6.71269e+06	6.49911e+06	6.18318e+06	6.3664e+06	6.04996e+06	6.07213e+06	0.617835	1.94024	1.28682	1.17047	4.1207	2.86633	3.93243	8.23322
E1BXG9	Uncharacterized protein	NA	5.0152e+06	5.3741e+06	5.32785e+06	5.46472e+06	5.2523e+06	5.61677e+06	5.77458e+06	5.0313e+06	4.73092e+06	4.91024e+06	5.64726e+06	6.75439e+06	5.77627e+06	6.11234e+06	6.44955e+06	6.39593e+06	4.88543	1.79351	4.82826	3.09005	9.99129	2.86747	4.57789	12.7624
P62303	Small nuclear ribonucleoprotein E	3.29946e+06	3.19255e+06	3.25967e+06	4.26695e+06	4.32289e+06	4.25528e+06	3.81237e+06	3.91889e+06	4.25225e+06	4.70019e+06	4.84291e+06	4.78273e+06	4.37839e+06	4.4617e+06	4.10122e+06	4.3428e+06	4.24035e+06	1.66234	0.920978	5.78608	6.70204	4.70159	2.86779	12.7049	5.87821
P98157	Low-density lipoprotein receptor-related protein 1	2.3388e+06	2.48314e+06	2.94005e+06	2.43519e+06	2.4152e+06	2.22985e+06	2.34907e+06	2.57277e+06	1.79232e+06	1.6661e+06	1.6025e+06	NA	2.37088e+06	2.64536e+06	2.46218e+06	2.55152e+06	2.60664e+06	12.1313	0.582915	7.30297	5.72711	7.73816	2.87012	8.72725	20.1601
R4GJ98	Uncharacterized protein (Fragment)	93505.2	15248.1	NA	9895	4425.24	54877	NA	12076.7	42436.6	39712.5	NA	NA	168922	139000	64215.4	NA	66878.6	101.764	54.0173	90.4039	4.6895	13.7424	2.87297	111.473	62.1282
Q92071	Integrin beta	3.87031e+07	3.69981e+07	3.65479e+07	4.27341e+07	4.23403e+07	3.63209e+07	3.96989e+07	4.0452e+07	3.90769e+07	3.85045e+07	3.91658e+07	3.84884e+07	3.70605e+07	4.18634e+07	3.3373e+07	3.32935e+07	3.50196e+07	3.03837	0.654713	5.66705	0.922303	6.30177	2.8747	6.43383	7.75841
R4GMF9	Uncharacterized protein (Fragment)	4.04647e+07	3.78342e+07	3.6929e+07	4.60378e+07	4.68499e+07	5.2516e+07	4.66132e+07	4.78381e+07	5.10817e+07	4.94147e+07	5.03501e+07	6.51818e+07	5.79883e+07	5.09454e+07	4.70446e+07	4.76537e+07	4.96871e+07	4.78178	1.23639	6.35894	1.66179	12.2648	2.87511	12.2126	11.1313
F1NIF0	Uncharacterized protein	1.73054e+06	1.6722e+06	1.79898e+06	2.55982e+06	2.70999e+06	2.129e+06	2.19149e+06	2.25013e+06	2.40799e+06	2.24734e+06	2.19877e+06	3.05276e+06	3.29236e+06	3.53874e+06	2.96299e+06	2.80138e+06	2.85249e+06	3.65987	4.03008	2.76558	4.7927	7.37563	2.87596	17.9021	16.3595
F1P5H6	Uncharacterized protein	2.69445e+06	2.69898e+06	2.84109e+06	1.76059e+06	1.94736e+06	2.6009e+06	2.28986e+06	2.51214e+06	2.78344e+06	2.67562e+06	2.70491e+06	1.85375e+06	1.79423e+06	1.67392e+06	2.29255e+06	2.33119e+06	2.42401e+06	3.03786	7.12326	6.49299	2.04886	5.16417	2.87612	15.9918	18.3292
Q98UJ6	Branched-chain alpha-keto acid dihydrolipoyl acyltransferase	7.95406e+06	7.88161e+06	7.87007e+06	7.54438e+06	7.75562e+06	8.34521e+06	7.75996e+06	7.92381e+06	6.92077e+06	6.80691e+06	7.38991e+06	6.1508e+06	5.72652e+06	5.50177e+06	6.57206e+06	6.80856e+06	6.95904e+06	0.576162	1.95246	3.76949	4.3899	5.68937	2.87728	2.90378	9.48888
F1NEF7	Uncharacterized protein	7.98199e+06	8.28266e+06	9.09732e+06	4.9314e+06	5.11071e+06	5.91517e+06	6.27966e+06	6.22181e+06	7.68004e+06	7.3356e+06	6.83973e+06	4.29816e+06	4.11307e+06	4.28226e+06	5.83557e+06	5.94432e+06	5.61624e+06	6.82598	2.5252	3.19086	5.79843	2.42443	2.88195	22.8655	23.2671
R4GHY3	Uncharacterized protein	708580	707617	724024	611516	757261	699597	638540	643822	457861	616479	556950	666649	611563	608382	744773	710692	749534	1.29064	15.0583	5.12063	14.7357	5.20955	2.88234	7.23544	14.8115
F1P0Z7	Uncharacterized protein	689243	671628	655029	614706	1.27123e+06	785258	853457	791785	618587	702525	792457	776863	812271	847885	644481	669236	682324	2.54621	49.2311	4.64499	12.342	4.37144	2.88856	26.5316	11.2053
Q7ZZB3	L23 (Mitochondrial)-related protein (Fragment)	735557	755237	740279	705132	627130	646508	672392	686398	374589	375032	369378	512371	520278	569676	520641	526260	549748	1.38145	8.28006	3.0276	0.842951	5.81441	2.90125	6.64134	17.0823
F1NAN3	Uncharacterized protein	714586	690086	791300	904676	855005	767955	759736	774530	617606	575330	632935	630068	590845	494584	734898	737241	773644	7.21377	3.99189	0.965877	4.90197	12.1914	2.90215	8.93656	13.9786
Q5ZI60	Coronin	4.59026e+06	4.64217e+06	4.82029e+06	5.21914e+06	5.33937e+06	4.68797e+06	4.60817e+06	5.02409e+06	5.01785e+06	4.7652e+06	5.10801e+06	4.67915e+06	4.53407e+06	4.57471e+06	4.83844e+06	4.82211e+06	4.59181e+06	2.57562	1.61033	4.62423	3.58011	1.62845	2.90312	6.017	4.17242
E1C4L3	Uncharacterized protein	1.38495e+07	1.36176e+07	1.35687e+07	1.61467e+07	1.68106e+07	1.68286e+07	1.55582e+07	1.62919e+07	1.54093e+07	1.63618e+07	1.55934e+07	1.88422e+07	1.7177e+07	1.70547e+07	1.59517e+07	1.63257e+07	1.6897e+07	1.09683	2.84852	3.93029	3.20018	5.64448	2.90445	9.32375	6.24926
F1NYW8	Uncharacterized protein	3.35569e+07	3.30159e+07	3.17081e+07	3.58576e+07	3.7434e+07	3.89338e+07	3.42892e+07	3.63516e+07	5.7431e+07	5.90732e+07	5.4276e+07	4.05847e+07	3.61536e+07	3.3792e+07	4.49779e+07	4.4247e+07	4.68065e+07	2.90138	3.04181	6.37132	4.28272	9.35989	2.9075	6.89974	19.4221
Q5ZJA5	Uncharacterized protein	2.93052e+06	2.9147e+06	2.80555e+06	3.80112e+06	3.7835e+06	3.25925e+06	3.33768e+06	3.14854e+06	2.66535e+06	2.58902e+06	2.87116e+06	4.24539e+06	4.47194e+06	4.40872e+06	3.66284e+06	3.49005e+06	3.47894e+06	2.35981	0.328629	2.92529	5.38797	2.6719	2.90963	11.7449	20.5955
E1C6J9	Thy-1 membrane glycoprotein	1.04388e+06	1.04438e+06	1.06582e+06	977044	996374	1.0677e+06	1.08605e+06	1.08299e+06	941922	1.00425e+06	1.06952e+06	1.16428e+06	1.19988e+06	1.26897e+06	1.21999e+06	1.18154e+06	1.25236e+06	1.19147	1.38526	0.911097	6.34705	4.39553	2.91061	3.80173	9.9594
F1NBS9	Uncharacterized protein	1.18618e+07	1.15981e+07	1.16873e+07	1.17825e+07	1.22523e+07	1.22961e+07	1.21241e+07	1.29675e+07	1.02832e+07	9.92806e+06	1.01744e+07	1.04614e+07	1.11555e+07	1.18413e+07	1.17154e+07	1.10825e+07	1.123e+07	1.14445	2.76404	3.57595	1.79636	6.18642	2.91954	3.68873	6.33482
Q5F353	Uncharacterized protein	1.88921e+06	1.96208e+06	1.85768e+06	2.36564e+06	2.44199e+06	2.16964e+06	2.16755e+06	2.2404e+06	1.49305e+06	1.71554e+06	1.72605e+06	1.82375e+06	1.822e+06	1.83051e+06	2.01381e+06	2.08892e+06	1.97215e+06	2.81378	2.24583	1.89152	8.0003	0.24626	2.92239	10.1304	9.81426
R4GKV2	Uncharacterized protein	1.33416e+06	NA	1.34164e+06	1.51477e+06	1.49321e+06	944562	1.11918e+06	1.30944e+06	922844	939870	942431	1.30597e+06	1.13257e+06	853833	1.18675e+06	1.24571e+06	1.25174e+06	0.395092	1.01349	16.2306	1.13865	20.7849	2.92395	15.6247	15.8085
Q5ZK12	Uncharacterized protein	4.26627e+06	4.15003e+06	4.26746e+06	3.88218e+06	3.87448e+06	4.0546e+06	3.74448e+06	3.84343e+06	4.29495e+06	4.30468e+06	4.05115e+06	4.21797e+06	3.79927e+06	3.80469e+06	3.84982e+06	3.77092e+06	3.99421e+06	1.59552	0.140409	4.08173	3.40646	6.09514	2.92471	5.04468	5.45399
P11183	Glycine cleavage system H protein, mitochondrial	4.53355e+06	4.6371e+06	4.731e+06	3.75934e+06	3.74814e+06	3.46912e+06	4.05724e+06	4.19531e+06	4.14022e+06	4.36378e+06	4.51474e+06	3.37238e+06	3.41765e+06	3.77116e+06	3.86743e+06	3.68342e+06	3.67279e+06	2.1314	0.210888	9.86988	4.34217	6.20225	2.92521	11.2138	10.2959
E1BWE3	Uncharacterized protein	812992	742792	NA	745648	666402	767148	627249	827864	756232	715511	694424	936465	956640	833516	791451	792440	832770	6.38121	7.93678	13.8884	4.35139	7.26573	2.92656	9.84037	11.0435
Q90602	Single stranded D box binding factor	8.73173e+06	9.25801e+06	8.84882e+06	1.01881e+07	1.13062e+07	8.36431e+06	9.80362e+06	8.69355e+06	1.01266e+07	1.00247e+07	9.73233e+06	9.17411e+06	9.3021e+06	1.18073e+07	1.15284e+07	1.19859e+07	1.13216e+07	3.08872	7.35635	8.42243	2.05454	14.7082	2.92753	10.455	10.4686
P61355	60S ribosomal protein L27	6.39057e+06	6.61065e+06	6.76429e+06	4.3732e+06	3.71201e+06	4.358e+06	4.84938e+06	3.93362e+06	4.90243e+06	4.37952e+06	3.60251e+06	6.91848e+06	7.36166e+06	7.11708e+06	5.65819e+06	5.97418e+06	5.71042e+06	2.85107	11.5653	10.4625	15.2297	3.11237	2.93008	24.6216	22.3076
H9KZM9	Uncharacterized protein (Fragment)	73947.5	69025.4	61436.4	117657	106580	84538.2	87166.2	81065.9	45942.4	36344.6	48223.7	102785	80511.6	82096.3	71084.1	75269.7	74061.7	9.2502	6.98615	3.6316	14.4904	14.0482	2.93203	22.1197	30.7267
F1P0J3	Lipase maturation factor 2 (Fragment)	3.50795e+06	3.42374e+06	4.00958e+06	3.85821e+06	3.26867e+06	3.35265e+06	4.00429e+06	3.58815e+06	4.53789e+06	4.68882e+06	4.6279e+06	3.36272e+06	3.98833e+06	3.45028e+06	3.42351e+06	3.39745e+06	3.58536e+06	8.68467	11.6983	9.04423	1.64419	9.40889	2.93481	8.09177	14.7347
Q5ZMJ6	Uncharacterized protein	2.15423e+06	2.224e+06	2.35378e+06	1.13084e+06	981570	1.26257e+06	1.32252e+06	1.02533e+06	868471	798928	709153	1.36814e+06	1.94535e+06	1.99909e+06	1.52425e+06	1.59861e+06	1.60984e+06	4.51285	9.99299	13.0588	10.0826	19.7532	2.94852	37.4023	35.0649
H9L0D7	Uncharacterized protein	1.14396e+06	1.03011e+06	1.20004e+06	1.42355e+06	1.82781e+06	1.56956e+06	1.50745e+06	1.5303e+06	1.78846e+06	1.76559e+06	1.73819e+06	1.43709e+06	1.21572e+06	1.37025e+06	1.50891e+06	1.5358e+06	1.59789e+06	7.69839	17.5838	2.04537	1.42686	8.46664	2.94902	18.7094	12.4809
F1NGY6	Uncharacterized protein	82770.2	80441	62124.4	113617	101741	92750.6	79956.9	84620.3	95549.7	101457	90150.4	125458	104858	82007.8	122019	126823	129351	15.0543	7.79906	7.54834	5.90822	20.8774	2.9542	17.8255	16.3051
Q5ZHM0	Protein phosphatase methylesterase 1	487062	528784	568957	450253	476138	417233	427131	434043	311990	318059	308149	NA	342014	420607	447994	425033	426686	7.75179	3.95154	1.98274	1.59761	14.5744	2.95592	11.2196	16.0455
Q5ZMD1	14-3-3 protein theta	5.03893e+06	4.93032e+06	4.77145e+06	6.10756e+06	6.24995e+06	5.70104e+06	5.26159e+06	5.52897e+06	6.89985e+06	7.1805e+06	6.74847e+06	5.97655e+06	5.51968e+06	5.06481e+06	5.27504e+06	5.33675e+06	5.57699e+06	2.73784	1.62944	4.02818	3.15744	8.25803	2.95627	9.99596	13.2718
F1NCI6	60S ribosomal protein L7 (Fragment)	1.04747e+07	1.07801e+07	1.11438e+07	1.20025e+07	1.20623e+07	1.33191e+07	1.28173e+07	1.33061e+07	1.34882e+07	1.34824e+07	1.35537e+07	1.52547e+07	1.48541e+07	1.49177e+07	1.27881e+07	1.35652e+07	1.31282e+07	3.10176	0.351123	2.1755	0.293098	1.43445	2.95993	9.28056	6.331
F1NRP8	Uncharacterized protein	1.56942e+06	1.83489e+06	1.93038e+06	999031	898224	957210	1.03534e+06	777959	940132	889853	787296	1.27718e+06	1.32394e+06	1.23265e+06	1.36902e+06	1.34955e+06	1.42813e+06	10.5178	7.5142	14.2889	8.92843	3.5722	2.96025	36.3813	20.25
F1NVA4	Nucleophosmin (Fragment)	6.9309e+06	6.91319e+06	6.90283e+06	9.47026e+06	1.00594e+07	8.83842e+06	8.10213e+06	8.78113e+06	7.7111e+06	8.03755e+06	7.84399e+06	9.17179e+06	9.06797e+06	8.32761e+06	8.67748e+06	8.91573e+06	9.2057e+06	0.205197	4.26597	4.77686	2.08745	5.19829	2.96129	15.025	6.85545
E1BU45	Uncharacterized protein	37122.7	548942	541714	117229	135234	37596.8	NA	57553.3	61130	NA	66363.9	143838	78607.5	NA	402100	385593	NA	78.0565	10.086	29.6612	5.80566	41.4707	2.96354	109.904	84.936
F1NZC1	Uncharacterized protein	1.74268e+06	1.75892e+06	1.62595e+06	1.86223e+06	1.92373e+06	1.67825e+06	1.70333e+06	1.70313e+06	1.65812e+06	1.60998e+06	1.47378e+06	1.94526e+06	1.70043e+06	1.63273e+06	1.74124e+06	1.74842e+06	1.6569e+06	4.24404	2.29724	0.851026	6.04891	9.34472	2.96669	5.62546	7.55411
F1P4X3	Uncharacterized protein (Fragment)	638878	661569	687133	651210	669914	744689	668603	681359	416474	480688	506835	509811	556507	536560	491588	519159	516113	3.64384	2.00219	5.83604	9.93541	4.38539	2.97001	4.73539	7.8761
Q5ZMB0	Putative uncharacterized protein	1.47179e+06	1.38543e+06	1.42699e+06	1.53117e+06	1.81857e+06	1.58185e+06	1.54467e+06	1.62392e+06	967561	1.17145e+06	1.17172e+06	1.45223e+06	1.49382e+06	1.65881e+06	1.35186e+06	1.28327e+06	1.28603e+06	3.02447	12.1335	2.50417	10.6738	7.11834	2.97075	8.71102	15.5376
Q5ZM92	Uncharacterized protein	1.52038e+06	1.54931e+06	1.6045e+06	1.96702e+06	2.00193e+06	1.68794e+06	1.65076e+06	1.62821e+06	1.38105e+06	1.4731e+06	1.49364e+06	1.45734e+06	1.61274e+06	1.66878e+06	1.65274e+06	1.75045e+06	1.72634e+06	2.74305	1.24395	1.8218	4.13743	6.93479	2.97675	10.753	8.3216
E1BQF6	Uncharacterized protein	1.31642e+06	1.34448e+06	1.25453e+06	1.45352e+06	1.40721e+06	1.33308e+06	1.25607e+06	1.26167e+06	1.12669e+06	1.13804e+06	1.25444e+06	1.28967e+06	1.1717e+06	1.07808e+06	1.38905e+06	1.44359e+06	1.47331e+06	3.52619	2.28959	3.34507	6.02764	8.98672	2.97725	5.50482	11.5526
R4GGD2	Uncharacterized protein	535706	540768	518059	501543	410839	623377	539987	569170	660022	649099	723871	577779	614903	580056	666677	660263	630204	2.24301	14.0594	7.32731	5.95979	3.52126	2.98477	11.4237	7.16309
Q5ZJ70	Uncharacterized protein	2.40614e+06	2.52788e+06	2.50026e+06	2.13915e+06	2.13366e+06	2.10288e+06	1.92969e+06	1.88599e+06	1.33095e+06	1.64839e+06	1.64193e+06	2.12615e+06	2.26512e+06	2.19646e+06	1.95151e+06	2.03476e+06	2.06894e+06	2.57552	0.181802	5.81409	11.7784	3.16443	2.99242	11.2399	16.1987
Q5ZIY2	Uncharacterized protein	903927	769023	730679	930575	981729	833866	847799	853628	694000	639930	648562	722425	811048	856080	683920	723354	691439	11.3576	3.78302	1.20154	4.39564	8.53739	2.99288	9.61855	9.97208
Q9PVL6	Mitochondrial carrier homolog 2	9.96388e+06	1.00935e+07	1.01214e+07	8.70377e+06	8.7308e+06	1.01611e+07	1.00278e+07	9.88407e+06	7.41957e+06	7.46481e+06	7.56097e+06	1.02604e+07	1.05035e+07	1.05662e+07	8.22433e+06	8.58601e+06	8.71632e+06	0.835424	0.219263	1.38231	0.965142	1.54672	2.99575	6.37996	14.8845
Q5F464	Lipoma-preferred partner homolog	431661	539822	568137	838890	918138	573810	647538	NA	722693	708027	773219	550917	594662	659186	652630	615012	629817	14.0344	6.37863	8.53699	4.65536	9.05366	2.9962	26.8174	10.5142
E1C6E8	Uncharacterized protein	812841	814224	766939	1.29404e+06	1.31098e+06	1.17238e+06	980701	974872	1.04086e+06	1.21667e+06	1.15155e+06	1.09462e+06	1.04198e+06	938204	1.16145e+06	1.23173e+06	1.18509e+06	3.37214	0.919773	10.7788	7.82183	7.76516	2.99827	21.558	8.64825
F1NED1	Uncharacterized protein	1.24318e+07	1.25953e+07	1.25331e+07	1.55888e+07	1.53707e+07	1.52476e+07	1.46117e+07	1.49223e+07	8.01152e+06	8.18264e+06	8.1948e+06	1.02128e+07	9.95417e+06	9.78256e+06	8.19883e+06	8.58396e+06	8.68061e+06	0.659192	0.99618	2.1302	1.26069	2.16955	3.00289	9.82632	9.80331
F1NTD7	Uncharacterized protein	333475	332168	352854	361883	339325	NA	299089	325221	75532.9	124595	111136	322591	NA	364219	242479	NA	232386	3.41219	4.54963	5.91937	24.4328	8.57161	3.00604	6.04144	52.4794
F1NFA4	Uncharacterized protein	251188	216177	212067	250254	283638	230354	257322	241512	111165	111801	129952	233473	253710	294174	186955	NA	195076	9.49262	8.8432	5.57507	9.06836	11.8667	3.00639	9.61375	36.0989
F1NZH6	Uncharacterized protein	2.52096e+06	2.38126e+06	2.58549e+06	2.62414e+06	2.95919e+06	2.63076e+06	2.53676e+06	2.49238e+06	2.61385e+06	2.17273e+06	1.98503e+06	3.19041e+06	3.15314e+06	2.72934e+06	2.56912e+06	2.54236e+06	2.42685e+06	4.18268	8.48656	2.76725	14.3013	8.46884	3.00892	6.52019	15.3141
Q5ZI72	Heterogeneous nuclear ribonucleoprotein D-like	2.35145e+06	2.31056e+06	2.51583e+06	2.53091e+06	2.68712e+06	2.33477e+06	2.25645e+06	2.36813e+06	1.4949e+06	1.79966e+06	1.65832e+06	2.02166e+06	2.11732e+06	2.34494e+06	2.25134e+06	2.27904e+06	2.38294e+06	4.54112	4.23384	2.47127	9.23775	7.68353	3.01063	5.97363	15.6955
E1BUM0	Peptidyl-prolyl cis-trans isomerase E	669223	671673	639625	555114	511048	840557	810969	773915	844586	861668	860299	762747	745158	718636	842789	807190	855800	2.70206	5.84514	4.13001	1.10952	2.99195	3.01278	17.2609	6.80319
F1NU18	Uncharacterized protein	3.19523e+06	3.15952e+06	3.1183e+06	2.55425e+06	2.50587e+06	1.96424e+06	2.7335e+06	2.6693e+06	2.04718e+06	1.98455e+06	2.00653e+06	2.4938e+06	2.29894e+06	2.56116e+06	2.54385e+06	2.53353e+06	2.6734e+06	1.21908	1.35222	17.3805	1.57867	5.55548	3.017	15.2655	11.5301
F1N9Q2	Uncharacterized protein (Fragment)	3.979e+06	3.45041e+06	3.69125e+06	5.3309e+06	5.658e+06	4.48873e+06	4.7539e+06	4.73575e+06	5.45504e+06	5.34173e+06	5.51203e+06	3.72301e+06	3.82487e+06	4.10401e+06	4.55188e+06	4.80718e+06	4.78884e+06	7.13918	4.20961	3.17924	1.59465	5.07868	3.01954	17.1257	14.6413
Q5ZKJ9	Uncharacterized protein	3.17065e+06	2.65447e+06	2.52792e+06	3.0345e+06	3.41585e+06	3.16675e+06	2.90471e+06	3.0497e+06	2.21117e+06	2.15019e+06	2.21906e+06	2.5914e+06	2.53636e+06	2.52566e+06	2.64325e+06	2.7687e+06	2.79927e+06	12.2284	8.36093	4.3175	1.71837	1.3827	3.02074	9.65952	9.7912
E1BXS5	Uncharacterized protein	3.00865e+07	3.08152e+07	3.10617e+07	2.39649e+07	2.42315e+07	2.42099e+07	2.3904e+07	2.37971e+07	2.7683e+07	2.54941e+07	2.81761e+07	2.48935e+07	2.6023e+07	2.70071e+07	2.48659e+07	2.50608e+07	2.62831e+07	1.65414	0.78226	0.893844	5.26437	4.07195	3.02389	13.0018	4.69368
Q5ZMF5	Putative uncharacterized protein	1.54538e+07	1.5417e+07	1.49897e+07	1.5823e+07	1.44688e+07	1.48804e+07	1.60036e+07	1.56128e+07	1.91243e+07	1.85078e+07	1.76765e+07	1.63387e+07	1.67471e+07	1.81107e+07	1.67377e+07	1.57956e+07	1.65323e+07	1.68766	6.3223	3.67908	3.9411	5.43717	3.02895	3.36166	6.46242
R4GJ94	Dynamin-like 120 kDa protein, mitochondrial	5.75102e+06	5.75599e+06	5.42258e+06	5.87515e+06	5.94004e+06	6.14056e+06	5.92506e+06	6.04853e+06	4.39126e+06	4.90627e+06	4.86619e+06	4.96463e+06	5.13817e+06	5.02802e+06	4.76585e+06	5.00691e+06	5.04079e+06	3.38599	0.776707	1.79088	6.06773	1.7411	3.03604	3.75764	4.48507
E1C9H8	Uncharacterized protein	2.33348e+06	2.34832e+06	1.86502e+06	3.0017e+06	3.12368e+06	2.58444e+06	2.34505e+06	2.65175e+06	2.22182e+06	1.95137e+06	2.70206e+06	2.16905e+06	2.09756e+06	2.26396e+06	2.59696e+06	2.4478e+06	2.55492e+06	12.5945	2.81633	6.37876	16.59	3.83456	3.03606	15.9454	10.8538
F1NDC2	Uncharacterized protein	8.47941e+06	8.10436e+06	8.26325e+06	9.38747e+06	9.49835e+06	9.34735e+06	9.53165e+06	9.31319e+06	8.17435e+06	8.07886e+06	7.78635e+06	9.76246e+06	1.00033e+07	1.08999e+07	8.90334e+06	8.37901e+06	8.62588e+06	2.27297	0.830322	1.25049	2.52292	5.86372	3.03737	6.66722	11.6553
E1C006	Proteasome subunit alpha type	6.42672e+06	6.27571e+06	6.38299e+06	6.91812e+06	7.20975e+06	5.81343e+06	6.4698e+06	6.64123e+06	5.79457e+06	5.90188e+06	5.86885e+06	5.60116e+06	5.53055e+06	5.95496e+06	6.0374e+06	5.90885e+06	6.27281e+06	1.22143	2.91924	6.9265	0.938641	3.99278	3.03928	6.45227	3.77304
F1NZF7	Uncharacterized protein	3.33311e+06	3.414e+06	3.24511e+06	3.50397e+06	3.57368e+06	3.40054e+06	3.40001e+06	3.4538e+06	2.06255e+06	2.32534e+06	2.57439e+06	4.76264e+06	3.96523e+06	4.46007e+06	3.7006e+06	3.49746e+06	3.53158e+06	2.53604	1.39273	0.904121	11.0287	9.15727	3.04153	2.94036	27.3286
F1NPA2	Uncharacterized protein (Fragment)	4.80837e+06	4.59985e+06	4.66081e+06	5.68076e+06	5.82878e+06	5.30154e+06	5.2273e+06	5.30744e+06	3.96423e+06	4.48092e+06	4.55325e+06	5.18361e+06	5.00261e+06	4.83649e+06	4.62868e+06	4.64853e+06	4.88723e+06	2.28629	1.81883	0.846144	7.41403	3.46695	3.04755	8.78888	7.52889
E1C4I9	Uncharacterized protein	1.9473e+06	1.86901e+06	1.87886e+06	1.50316e+06	1.31964e+06	1.50546e+06	1.65327e+06	1.60656e+06	1.17407e+06	1.24304e+06	1.17163e+06	1.52214e+06	1.87169e+06	1.93494e+06	1.52032e+06	1.61336e+06	1.58708e+06	2.24631	9.19401	4.75675	3.38896	12.5168	3.04825	13.2996	18.4689
G1K303	Hydroxyacylglutathione hydrolase, mitochondrial	6.36166e+06	6.28087e+06	6.01044e+06	6.15182e+06	6.632e+06	6.92431e+06	6.55501e+06	6.05709e+06	6.77047e+06	7.30478e+06	7.39346e+06	6.7852e+06	6.5647e+06	5.96803e+06	7.11967e+06	7.03828e+06	7.45338e+06	2.95842	5.31201	6.68285	4.70941	6.56547	3.05346	4.93788	6.80748
Q5ZL25	Uncharacterized protein	662196	690511	745997	1.07373e+06	1.10137e+06	962755	793972	866309	841156	874765	851744	933028	887502	782818	810304	858773	848990	6.09358	1.79718	9.68473	2.00766	8.87574	3.05361	19.5927	5.06703
F1P476	Actin, gamma-enteric smooth muscle	6.17163e+06	NA	7.06039e+06	1.42625e+07	8.94771e+06	7.11621e+06	NA	7.13434e+06	1.57241e+07	1.45009e+07	NA	1.26627e+07	1.32296e+07	1.18381e+07	1.14412e+07	1.20091e+07	1.13564e+07	9.49899	32.3834	0.17994	5.72329	5.56347	3.05867	35.3756	12.1717
F1NMA2	Uncharacterized protein	4.61934e+06	4.49394e+06	4.72529e+06	2.5019e+06	4.86281e+06	4.43359e+06	4.6743e+06	4.4557e+06	4.95726e+06	4.7457e+06	4.68294e+06	4.91126e+06	4.99283e+06	NA	4.49742e+06	4.29228e+06	4.5499e+06	2.51059	45.3357	2.94281	2.99733	1.16466	3.06169	17.4718	5.26083
Q5ZHW8	Uncharacterized protein	9.05622e+06	8.80334e+06	9.7942e+06	8.16104e+06	8.29989e+06	6.64662e+06	7.62964e+06	7.37908e+06	8.90617e+06	8.18869e+06	7.88252e+06	6.78281e+06	7.3326e+06	7.44021e+06	7.43741e+06	7.05771e+06	7.05518e+06	5.58522	1.19292	7.07654	6.31077	4.90755	3.06201	12.2145	8.74799
P02001	Hemoglobin subunit alpha-D	1.31666e+07	1.30516e+07	1.24821e+07	1.53207e+07	1.58548e+07	1.57123e+07	1.43343e+07	1.48399e+07	1.50173e+07	1.56658e+07	1.40621e+07	1.17078e+07	1.08484e+07	1.00095e+07	1.23086e+07	1.19473e+07	1.27017e+07	2.84118	2.42318	4.65879	5.40898	7.8226	3.06274	9.08052	14.8379
Q5ZK33	LETM1 and EF-hand domain-containing protein 1, mitochondrial	4.26947e+06	4.45016e+06	4.41276e+06	4.98457e+06	4.80307e+06	4.8738e+06	5.01691e+06	4.80083e+06	3.53463e+06	3.82922e+06	3.91522e+06	4.78995e+06	4.53764e+06	4.51575e+06	3.89048e+06	3.87619e+06	4.09269e+06	2.1787	2.62258	2.24459	5.30875	3.30232	3.06303	6.03046	10.0372
F1NPF0	Eukaryotic translation initiation factor 2 subunit 3	5.17406e+06	5.13628e+06	4.1547e+06	5.03837e+06	4.90377e+06	4.98847e+06	4.96252e+06	4.82032e+06	3.35937e+06	2.94953e+06	2.8377e+06	5.48335e+06	5.48054e+06	5.64511e+06	4.90137e+06	5.0124e+06	4.71632e+06	11.9861	1.91466	1.8385	9.00829	1.7017	3.0671	6.56511	25.135
F1NQB6	Unconventional myosin-Va	1.80883e+06	1.92078e+06	1.87442e+06	2.24424e+06	1.82014e+06	1.86425e+06	NA	1.88525e+06	NA	2.8382e+06	3.11029e+06	1.92662e+06	1.52449e+06	1.52384e+06	1.6027e+06	1.67555e+06	1.58058e+06	3.01127	14.7567	0.792137	6.46872	14.0118	3.06816	7.79011	32.2113
Q5ZMA7	Uncharacterized protein	3.89668e+06	3.85085e+06	3.75338e+06	3.16027e+06	2.95956e+06	3.30149e+06	3.48213e+06	2.99282e+06	2.8058e+06	2.58802e+06	2.29295e+06	4.02772e+06	4.20005e+06	4.24006e+06	4.14904e+06	3.91954e+06	3.95751e+06	1.90897	4.63818	7.5927	10.0456	2.71495	3.06869	11.0569	21.7576
F1NPG2	Uncharacterized protein (Fragment)	5.70943e+07	5.73757e+07	5.73483e+07	4.91309e+07	4.85404e+07	5.07011e+07	5.31731e+07	5.25284e+07	6.13984e+07	6.05205e+07	6.24529e+07	4.95041e+07	5.00869e+07	5.23471e+07	5.4426e+07	5.47511e+07	5.75288e+07	0.270887	0.854964	2.45965	1.57439	2.96511	3.06885	6.91141	8.67328
F1NFV9	Uncharacterized protein (Fragment)	1.22737e+06	1.09076e+06	975583	1.4623e+06	1.33001e+06	1.41713e+06	1.15066e+06	1.35338e+06	1.01683e+06	1.13892e+06	1.0638e+06	1.03369e+06	1.26829e+06	1.25495e+06	1.14819e+06	1.22077e+06	1.1812e+06	11.4806	6.70008	10.6456	5.73849	11.1136	3.07089	13.5508	8.13783
F1NL59	Caspase	834260	752422	822001	1.40057e+06	1.39017e+06	1.11197e+06	1.0307e+06	1.11817e+06	900672	912159	844019	972730	812750	796455	900738	928181	957777	5.49732	0.526882	4.49082	4.11917	11.3183	3.07094	23.548	6.91545
Q5F411	Uncharacterized protein	4.3857e+06	4.80091e+06	5.06041e+06	4.23815e+06	4.05741e+06	4.01308e+06	3.92835e+06	3.73313e+06	3.66484e+06	3.55106e+06	3.35941e+06	4.38331e+06	4.52086e+06	4.43024e+06	4.45077e+06	4.69563e+06	4.45549e+06	7.16645	3.0811	3.68911	4.37884	1.57303	3.08842	10.5922	11.9006
E1C688	Uncharacterized protein	1.44644e+06	1.46209e+06	1.49445e+06	1.01903e+06	1.07535e+06	1.24114e+06	1.37459e+06	1.22401e+06	1.57532e+06	1.41163e+06	1.5053e+06	1.60613e+06	1.58523e+06	1.60911e+06	1.97115e+06	2.00778e+06	1.88967e+06	1.66832	3.80324	6.44105	5.48473	0.813229	3.09043	14.0054	12.7479
E1C6V2	Uncharacterized protein	5.77872e+06	5.49558e+06	5.41445e+06	5.81339e+06	5.92955e+06	5.69536e+06	5.8603e+06	5.47115e+06	5.25684e+06	5.05832e+06	5.01709e+06	5.617e+06	5.56598e+06	5.5658e+06	5.46389e+06	5.33462e+06	5.13784e+06	3.43783	1.39894	3.44153	2.5082	0.528571	3.09074	3.46051	4.32191
F1NWP1	Coagulation factor IX	710753	700583	737474	712324	709952	715140	654271	724723	643392	639651	625556	790429	745137	741254	804136	801362	846441	2.66025	0.235913	5.47394	1.4784	3.60227	3.09106	3.44706	11.1633
F1P4V6	Uncharacterized protein (Fragment)	2.10389e+07	2.12323e+07	2.22347e+07	2.65684e+07	2.73823e+07	2.56452e+07	2.36565e+07	2.54388e+07	2.51045e+07	2.47261e+07	2.66502e+07	2.84342e+07	2.75361e+07	2.76997e+07	2.56055e+07	2.70835e+07	2.57746e+07	2.98525	2.13358	4.38913	3.99832	1.7151	3.09308	10.1788	4.8147
Q5ZKA7	Uncharacterized protein	527819	410832	438624	890737	899870	712647	698484	708735	604591	525095	554717	721508	651572	646462	594689	617802	632419	13.3133	0.721304	1.03514	7.15554	6.22879	3.09344	28.3598	9.28194
F1N9E5	Uncharacterized protein	87629.5	117947	88806.3	138962	87272.4	108860	156943	101070	84012.2	87701.6	115696	131029	111908	116228	103428	105433	99207.2	17.5018	32.3115	24.7452	18.0851	8.37583	3.09461	23.2223	13.8689
F1P0Y6	Malic enzyme	6.27655e+07	5.89074e+07	5.71935e+07	6.13175e+07	6.19808e+07	6.5103e+07	6.52889e+07	6.71862e+07	5.13008e+07	5.136e+07	5.24694e+07	6.0143e+07	6.02033e+07	6.20237e+07	5.2748e+07	5.21479e+07	4.97329e+07	4.78669	0.760835	1.75039	1.27301	1.75818	3.09648	5.38836	8.58334
R4GJZ6	Uncharacterized protein	1.54595e+06	1.49629e+06	1.46273e+06	1.92212e+06	1.82821e+06	1.80101e+06	1.64711e+06	1.66309e+06	1.72403e+06	1.58836e+06	1.7416e+06	1.55079e+06	1.46941e+06	1.58294e+06	1.78111e+06	1.68762e+06	1.69017e+06	2.78837	3.54119	4.96674	4.97821	3.81354	3.09675	9.98565	6.25093
E1C040	Uncharacterized protein	1.67702e+06	1.59539e+06	1.43118e+06	2.96924e+06	2.96221e+06	2.44728e+06	2.35524e+06	2.14549e+06	2.33684e+06	2.56723e+06	2.4266e+06	NA	2.10129e+06	1.64304e+06	2.31871e+06	2.18362e+06	2.22321e+06	7.98583	0.167606	6.67835	4.75254	17.3078	3.09784	27.1416	12.4218
F1NTJ5	Uncharacterized protein	3.12568e+06	3.24624e+06	3.19401e+06	4.02825e+06	3.9392e+06	3.36095e+06	3.40497e+06	3.55162e+06	3.07278e+06	2.96913e+06	3.25998e+06	3.52563e+06	3.57316e+06	3.60628e+06	3.2411e+06	3.399e+06	3.20875e+06	1.89595	1.58072	2.9028	4.75418	1.13599	3.10075	9.70053	6.74842
Q5ZLY4	Uncharacterized protein	2.12331e+06	2.09317e+06	2.10384e+06	2.36233e+06	2.5049e+06	2.1968e+06	2.2611e+06	2.40328e+06	2.65536e+06	2.62237e+06	2.71654e+06	1.81598e+06	1.89237e+06	1.95559e+06	2.03361e+06	2.06186e+06	2.15698e+06	0.725345	4.14252	4.61978	1.79318	3.70284	3.10127	6.82065	15.9945
B5BSS3	MHC class I alpha chain 2	87029.2	93713.8	96341.5	15586.3	7572.37	49038.3	59172.3	57079.5	124111	120214	128159	15737.1	NA	16100.5	74101	70919.8	NA	5.1982	48.938	9.71027	3.19967	1.61405	3.10226	58.1394	61.9817
[truncated: 2,677 more rows]

## Sheet: Supplement Table 3
Supplement Table 3, The list of 2979 proteins whose CV ≤25% among technical replicates
Accession	Protein names	Protein intensities																	Coefficient of variation among technolical repeats (%)
[truncated: 2,980 more rows]

## Sheet: Supplement Table 4
Supplement Table 4, The list of 2377 proteins whose CV ≤25% among technical and biological replicates
[truncated: 2,379 more rows]

[truncated: 5 more sheets: Supplement Table 5, Supplement table 6, Supplement table 7, Supplement table 8, Supplement table 9]
